# Supplementary material for: Determinants of the Final Size and Case Rate of Nosocomial Outbreaks
Source: PLoS One. 2015 Sep 15;10(9):e0138216. doi: 10.1371/journal.pone.0138216 (PMC4570781; doi:10.1371/journal.pone.0138216)
Supplement: S1 Dataset — (ZIP) [file pone.0138216.s002.zip]

Archive with 34 entries (31 files):
- Data files/
- Data files/.DS_Store
- __MACOSX/
- __MACOSX/Data files/
- __MACOSX/Data files/._.DS_Store
- Data files/Acin.csv
- __MACOSX/Data files/._Acin.csv
- Data files/Cdiff.csv
- __MACOSX/Data files/._Cdiff.csv
- Data files/Ecoli.csv
- __MACOSX/Data files/._Ecoli.csv
- Data files/Enterobacter.csv
- __MACOSX/Data files/._Enterobacter.csv
- Data files/Enterococci.csv
- __MACOSX/Data files/._Enterococci.csv
- Data files/HepB.csv
- __MACOSX/Data files/._HepB.csv
- Data files/HepC.csv
- __MACOSX/Data files/._HepC.csv
- Data files/Klebs.csv
- __MACOSX/Data files/._Klebs.csv
- Data files/Legionella.csv
- __MACOSX/Data files/._Legionella.csv
- Data files/OutbreakDB_Publication.xlsx
- __MACOSX/Data files/._OutbreakDB_Publication.xlsx
- Data files/Pseudo.csv
- __MACOSX/Data files/._Pseudo.csv
- Data files/Salmonella.csv
- Data files/Serr.csv
- __MACOSX/Data files/._Serr.csv
- Data files/StaphA.csv
- __MACOSX/Data files/._StaphA.csv
- Data files/Strep.csv
- __MACOSX/Data files/._Strep.csv
