# Supplementary material for: Determinants of the Final Size and Case Rate of Nosocomial Outbreaks
Source: PLoS One. 2015 Sep 15;10(9):e0138216. doi: 10.1371/journal.pone.0138216 (PMC4570781; doi:10.1371/journal.pone.0138216)
Supplement: S1 Dataset — (ZIP) [file pone.0138216.s002.zip › Data files/OutbreakDB_Publication.xlsx]

## Sheet: Summary
Outbreak data used for the analysis in Hurford, Lin and Wu: Modeling the transmission routes of hospital-acquired infections
1) The data in this spreadsheet are taken from the outbreak database: www.outbreak-database.com.
2) To facilate the data analysis, these data were copied into this Excel spreadsheet.
3) News on the outbreak database webpage states that the Excel export function was improved on April 25, 2012. At the time our database was
assembled we were not able to analyze data without manually typing the entries into Excel, however, due to improvements this may now be possible.
4) This spreadsheet contains a separate sheet for every pathogen species
5) A difference between these data and Gastmeier et al. 2006 are that we consider Staphylococcus aureus only, while Gastmeier and colleagues consider all Stapylococcus species.
To recover the corresponding entry from the outbreak database
Copy and paste the matchcode from this spreadsheet into the search bar on the outbreak database homepage. You should be able to recover the record this way without needing
to log on to the outbreak database.
To import these data into the data analysis R file provided with Hurford, Lin and Wu
Save each page of this spreadsheet as a .csv file. Then load these .csv files by specifying the path to the csv files in the first few lines of the R code.

## Sheet: Staphylococcus aureus
Matchcode	Resistance	Location	Start of outbreak	LAT	LONG	Duration (days)	Cases (patient)	Cases (HCW)	Transmission	Molecular confirmation	Hospital size	Comments on transmission
Staphylococcus-1970-O`T-1215	MRSA	King County Hospital, WA, USA	1969	47.62	-122.31	59	8		unk	yes	80
Staphylococcus-1976-Sha-1180	MRSA	London, UK	1976	51.5081	-0.12801	90	17	8	HCW	yes
Staphylococcus-1983-Caf-1254	GMRSA	Dublin, Ireland	1976.5	53.34	-6.27	184	849		unk	no	1680
Staphylococcus-1981-Tra-1772	MRSA	San Sebestian, Spain	1977.67	43.32	-1.98	700	70		air	yes	800	Airborne transmission in addition to HCW spread suspected (gowns and caps); molecular confirmation only in air and not on HCW
Staphylococcus-1983-Boy-1203	MRSA	Jackson, MS	1978	32.3	-90.18	1278	245	10	HCW	no	580	results section
Staphylococcus-1983-Cro-1200	MRSA	Washington DC, USA	1979	38.8951	-77.0364	181	44	22	HCW	yes		abstract
Staphylococcus-1981-Dun-1375	MRSA	St Louis, MO, USA	1979.42	38.63	-90.2	214	91		unk	yes	50
Staphylococcus-1983-Ger-1202	MRSA	Jackson, MS, USA	1979.5	32.3	-90.18	365	100	3	unk	no
Staphylococcus-1982-Loc-1173	MRSA	Harborview Medical Center, USA	1980.42	47.6	-122.32	426	35	1	unk	no	300
Staphylococcus-1984-Col-1251	MRSA	Fort Collins, CO, USA	1980.42	40.59	-105.08	549	135		unk	no	N/A
Staphylococcus-1982-Kin-1219	MRSA	Darlinghurst, Australia	1980.67	-33.8807	151.219	365	39	87	unk	no	N/A
Staphylococcus-1986-Koz-1224	MRSA	Decauter, GA, USA	1981	33.77	-84.3	1095	223		unk	no	N/A
Staphylococcus-1984-Hil-1178	MRSA	Cardiff, Wales, UK	1981	51.48	-3.18	1095	36		unk	yes	24 (unit)
Staphylococcus-1982-Jon-1151	MRSA	Zetland, Australia	1981.5	-33.91	151.21	184	25	3	HCW+equip	yes	N/A	Contamination of a drainage tube
Staphylococcus-1987-Bit-1226	MRSA	Richmond, VA, USA	1981.5	37.54	-77.43	243	17	3	HCW	yes	N/A	database
Staphylococcus-1986-Lej-1275	MRSA	Brest, France	1982	48.39	-4.49	92	7	1	HCW	yes		database
Staphylococcus-1984-Tow-1179	MRSA	Perth, Australia	1982.33	-31.95	115.86	92	19	4	unk	no
Staphylococcus-1984-Bar-1866	MRSA	Liverpool, UK	1982.58	53.41	-2.99	61	16	3	unk	yes
Staphylococcus-1988-Hil-1171	MRSA	London, UK	1983	51.5081	-0.12801	546	200	32	HCW	yes		abstract
Staphylococcus-1985-Cri-1509	MRSA	Lisbon, Portugal	1983	38.71	-9.14	304	10	3	HCW	yes		database
Staphylococcus-1987-Tuf-1359	MRSA	Warrington District General Hospital, UK	1983.08	53.3958	-2.57177	944	130	21	unk	no
Staphylococcus-1986-Dac-1369	MRSA	London, UK	1983.25	51.5081	-0.12801	488	34	6	HCW	yes		database
Staphylococcus-1985-Alv-1176	MRSA	Johnson City, TN, USA	1983.67	36.31	-82.35	91	11	1	unk	no
Staphylococcus-1985-Dun-1201	MRSA	Kiel University Hospital, Germany	1983.83	54.32	10.12	151	12		HCW	no		database
Staphylococcus-1987-Rhi-1249	MRSA	Cleveland, USA	1983.92	41.5	-81.7	396	45	4	HCW	no		database
Staphylococcus-1985-Sha-1364	MRSA	London, UK	1984.42	51.5081	-0.12801	122	13	5	HCW	yes		database
Staphylococcus-1987-Sto-1064	MRSA	St Charles, MO, USA	1984.5	38.78	-90.52	396	25	9	HCW	yes		database
Staphylococcus-1989-Fin-1245	MRSA	Haifa, Isreal	1984.58	32.83	34.97	334	24	5	HCW	no		database
Staphylococcus-1987-Bac-1225	MRSA	Ann Arbor, MI	1984.58	42.28	-83.74	243	30	13	unk	yes		abstract: treatment of HCW appeared to have no effect
Staphylococcus-1990-Far-1204	MRSA	Hong Kong	1984.67	22.4	114.11	518	71	10	HCW+env+equip	yes		database
Staphylococcus-1986-Mel-1379	MDRSA	Lisbon, Portugal	1985.08	38.71	-9.14	181	24	7	unk	yes
Staphylococcus-1987-Jon-1227	MRSA	Wellington, NZ	1985.17	-41.29	174.78	487	30	4	HCW	yes		database
Staphylococcus-1990-Gui-1837	MRSA	Paris, France	1985.42	48.86	2.35	304	14		unk	no
Staphylococcus-1988-Law-1253	MRSA	London, UK	1985.5	51.5081	-0.12801	396	90	20	HCW	yes		database
Staphylococcus-1990-Reb-1810	MRSA	Philadelphia, USA	1985.58	39.9523	-75.1638	760	155	38	HCW	yes		abstract
Staphylococcus-1989-Reb-267	MRSA	Charleston, USA	1985.75	32.78	-79.93	365	26		unk	yes
Staphylococcus-1987-Mil-1511	MRSA	Leeds, UK	1985.92	53.8	-1.55	151	8	7	HCW	yes		database
Staphylococcus-1987-Dav-1378	MRSA	Belfast, UK	1985.92	54.58	-5.94	62	12	1	unk	yes
Staphylococcus-1991-Gay-2347	MRSA	Ann Arbor, USA	1986	42.28	-83.74	304	6	1	HCW	yes		database
Staphylococcus-1989-Kha-1218	MRSA	Ismailia, Egypt	1986.42	30.6	32.28	122	44	4	HCW	no		abstract
Staphylococcus-1991-Van-1174	MRSA	Utrecht, The Netherlands	1986.5	52.0901	5.10966	31	9	10	HCW	yes		abstract
Staphylococcus-1989-Meh-1244	MRSA	London, UK	1986.5	51.5081	-0.12801	62	30	3	unk	yes
Staphylococcus-1989-Lic-1192	MRSA	Atlanta, USA	1986.5	33.75	-84.39	184	48		unk	no
Staphylococcus-1988-Rao-1812	MRSA	Pittsburg, USA	1986.75	40.44	80	243	25	10	HCW	yes		database
Staphylococcus-1990-Hal-1197	MRSA	Oklahoma City, USA	1986.75	35.47	-97.52	365	41		unk	no
Staphylococcus-1993-Str-386	MRSA	Portland, OR, USA	1987	45.52	-122.68	1825	140		HCW	no		database
Staphylococcus-1991-Van-1189	MRSA	Utrecht, The Netherlands	1987.25	52.0901	5.10966	30	18	9	HCW	yes		abstract
Staphylococcus-1989-Coo-1246	MRSA	London, UK	1987.83	51.5081	-0.12801	31	5	1	HCW	yes		abstract
Staphylococcus-1993-Boy-1257	MRSA	Providence, RI, USA	1987.92	41.82	-71.41	1825	32	2	HCW	yes		abstract
Staphylococcus-1990-Ric-1194	MRSA	London, UK	1988.25	51.5081	-0.12801	61	14	2	HCW	yes		database
Staphylococcus-1991-Moo-1242	MRSA	Bristol, UK	1988.42	51.45	-2.59	92	55	9	HCW+env	yes		mattress and env contamination
Staphylococcus-1991-Van-1190	MRSA	Utrecht, The Netherlands	1988.92	52.0901	5.10966	31	32	39	HCW	yes		abstract
Staphylococcus-1994-Val-397	MRSA	Madrid	1989	40.42	-3.7	1064	43	28	HCW	yes		abstract
Staphylococcus-1992-Wan-1258	MRSA	Houston, USA	1989	29.76	-95.37	424	102	9	unk	no
Staphylococcus-1991-El--1205	MRSA	Camberra, Australia	1989.33	-35.28	149.13	153	58		unk	no
Staphylococcus-1992-Noe-1199	MRSA	New York, USA	1989.42	40.71	-74.01	730	11		unk	no
Staphylococcus-1993-Tri-846	MRSA	Barcelona	1989.67	41.39	2.17	761	347	71	HCW	yes		database
Staphylococcus-2000-Gue-775	MRSA	Paris, France	1989.83	48.86	2.35	151	39		unk	no
Staphylococcus-1997-Rod-344	MRSA	Madrid, Spain	1989.83	40.42	-3.7	1065	12		unk	yes
Staphylococcus-1994-Coe-398	MRSA	Madrid	1989.83	40.42	-3.7	1065	928	72	HCW	no		mentioned in abstract
Staphylococcus-1991-Nda-1393	MRSA	London, UK	1989.83	51.5081	-0.12801	365	110		env	yes		mattress and env contamination
Staphylococcus-1993-Had-1256	MRSA	Riyadh, Saudi Arabia	1989.92	24.71	46.72	90	16	1	unk	yes
Staphylococcus-1995-Rom-328	MRSA	Madrid, Spain	1990	40.42	-3.7	1368	184		unk	no
Staphylococcus-1993-Sny-1186	MRSA	Lincoln, NE, USA	1990	40.81	-96.68	547	9		unk	no
Staphylococcus-1998-Puj-1161	MRSA	Barcelona, Spain	1990	41.39	2.17	1429	380		env	no		results section
Staphylococcus-1995-Zaf-2002	MRSA	Arlington, VA, USA	1990	38.88	-77.11	212	22	1	unk	yes
Staphylococcus-1991-Ich-1626	MRSA	Nagoya, Japan	1990.08	35.18	136.91	242	13		unk	no
Staphylococcus-1996-Fr -768	MRSA	Martin-Luther-Universität Halle-Wittenberg, Germany	1990.25	51.5	11.93	730	20		unk	no		in German: molecular evidence unknown. Treated as no.
Staphylococcus-1993-Fan-2847	MRSA	San Diego, USA	1990.33	32.72	-117.16	61	28	12	HCW	yes		abstract
Staphylococcus-1995-Dan-2010	MRSA	Bangkok, Thailand	1990.58	13.82	100.67	334	19	2	HCW	yes		abstract
Staphylococcus-1994-Wit-849	MRSA	Wernigerode, Germany	1990.75	51.84	10.78	334	53	2	unk	no
Staphylococcus-1996-Olo-2021	MRSA	Barcelona, Spain	1990.83	41.39	2.17	31	21		HCW	no		database
Staphylococcus-1996-Puj-789	MRSA	Barcelona, Spain	1991.17	41.39	2.17	395	147		unk	yes	1000
Staphylococcus-1995-Cox-347	MRSA	North Hamptonshire, UK	1991.25	51.0895	-1.21684	610	400	27	unk	no
Staphylococcus-1996-Arp-2084	MRSA	Bordeuax, France	1991.42	44.84	-0.58	397.083	17		HCW	no
Staphylococcus-1996-Jer-399	MRSA	Charlottesville, USA	1991.5	38.03	-78.48	215	19	2	unk	yes
Staphylococcus-2003-Kot-1596	MRSA	Turku, Finland	1991.58	60.45	22.26	457	17	2	unk	no	40 U
Staphylococcus-2003-Kot-2844	MRSA	Turku, Finland	1991.58	60.45	22.26	518	24	2	unk	no
Staphylococcus-1992-Ven-1175	MRSA	Albany, USA	1991.58	42.65	-73.76	61	7	1	env	no		bathtub
Staphylococcus-1998-Iri-373	MRSA	London, UK	1991.67	51.5081	-0.12801	457	12	11	HCW	yes		database
Staphylococcus-1995-Har-1026	MRSA	Indianapolis, USA	1991.75	39.77	-86.16	577	80	6	HCW	yes		abstract
Staphylococcus-1999-Ruc-845	MRSA	Gottingen, Germany	1991.83	51.54	9.93	1491	89		equip	yes	1400	Radiograph apparatus and lead aprons
Staphylococcus-2003-Kot-2845	MRSA	Turku,Finland	1991.92	60.45	22.26	304	30	18	unk	yes
Staphylococcus-1994-Sch-1023	MRSA	Cologne, Germany	1991.92	50.96	6.92	182	35	3	unk	no
Staphylococcus-1994-Sim-1619	MRSA	Toronto, Canada	1992	43.65	-79.38	120	5		HCW	yes		database
Staphylococcus-2002-Car-1877	MRSA	Montreal, Canada	1992	45.51	-73.55	549	21		unk	yes
Staphylococcus-1993-Wag-2197	MRSA	Heerlen, The Netherlands	1992	50.89	5.98	365	6		air	yes		Contamination of tubing above ventilation system
Staphylococcus-1996-Bac-1861	MRSA	Cincinnati, USA	1992.08	39.1	-84.51	303	46	3	unk	yes
Staphylococcus-2003-Nam-1805	MRSA	Washington DC	1992.58	38.8951	-77.0364	153	11	2	HCW	yes		database
Staphylococcus-1995-Klu-1168	MRSA	Rotterdam, The Netherlands	1992.83	51.92	4.48	181	27	14	HCW+air	yes	N/A	abstract
Staphylococcus-1996-May-2005	MRSA	Heidelberg West, Australia	1992.83	-37.75	145.04	577	10	2	unk	yes
Staphylococcus-2004-Pas-1591	MRSA	Helsinki, Finland	1993	60.17	24.94	1064	34	4	unk	yes
Staphylococcus-1996-Tei-2009	MRSA	Brazil	1993	-14.24	-51.93	699	14	4	HCW	yes		database
Staphylococcus-1996-Mei-1024	MRSA	Iowa city, USA	1993.17	41.66	-91.53	122	10	3	HCW	yes		abstract
Staphylococcus-1999-Nic-1012	MRSA	Winnipeg, Canada	1993.33	49.9	-97.14	1095	58		unk	yes		Cases identified through screening represented almost 50% of cases in
Staphylococcus-2001-Kot-1598	MRSA	Turku, Finland	1993.33	60.45	22.26	123	12	1	unk	yes		Transient carriage of MRSA was detected in 1 nurse
Staphylococcus-1997-Rom-348	MRSA	Burnaby, Canada	1993.33	49.25	-122.97	456	26	1	unk	yes		identified 1 nares-positive worker of 79 screened and, at the
Staphylococcus-1997-Har-378	MRSA	Indianapolis, USA	1993.42	39.77	-86.16	457	12		unk	no		community hospital, 1 nares carrier of 62 screened.
Staphylococcus-1998-Far-844	MRSA	Oxford, UK	1993.5	51.75	-1.26	304	9		HCW	no
Staphylococcus-1996-Cot-368	MRSA	Birmingham, UK	1993.58	52.49	-1.89	184	6		air	yes		Contamination of ventilation equip suspected
Staphylococcus-1995-Les-353	MRSA	Oxford, UK	1993.75	51.75	-1.26	92	12	3	HCW	yes		abstract
Staphylococcus-1996-Cro-364	MRSA	London, UK	1993.92	51.5081	-0.12801	151	50		unk	no
Staphylococcus-1999-Jon-1527	MRSA	Somerset, UK	1994	51.06	-2.95	1460	88		equip	no		Contaminated urinary drainage bags
Staphylococcus-2004-Isa-1494	MRSA	Melbourne, Australia	1994	-37.81	144.96	1064	9		unk	no
Staphylococcus-2004-Pas-1592	MRSA	Helsinki, Finland	1994	60.17	24.94	1794	53	3	HCW	yes
Staphylococcus-2004-Pas-1594	MRSA	Helsinki, Finland	1994	60.17	24.94	699	19		unk	yes
Staphylococcus-1996-She-769	MRSA	Winston-Salem, NC, USA	1994.17	36.1	-80.24	61	8	1	HCW+air	yes		Airborne tranmission suspected
Staphylococcus-1997-Alo-377	MRSA	Madrid, Spain	1994.42	40.42	-3.7	153	15		unk	no
Staphylococcus-1998-Suh-263	MRSA	Guro, Korea	1994.42	37.5	126.89	852	94	12	HCW	yes		abstract
Staphylococcus-1998-San-848	MRSA	Brazil	1994.42	-14.24	-51.93	31	3		HCW	no		database
Staphylococcus-1996-San-2007	MRSA	Oeiras, Portugal	1994.5	38.7	-9.31	92	15	4	HCW	yes		4 HCW carrier epidemic strain
Staphylococcus-1998-Rob-779	MRSA	New York	1995	40.71	-74.01	364.083	108	8	unk	yes
Staphylococcus-2004-Isa-1493	MRSA	Melbourne, Australia	1995	-37.81	144.96	1429	41		unk	no
Staphylococcus-1998-Smi-851	MRSA	London, UK	1995	51.5081	-0.12801	31	7		unk	yes
Staphylococcus-1997-Tam-1988	MRSA	London	1995	51.5081	-0.12801	364.083	16	1	HCW	yes		abstract
Staphylococcus-2004-Pas-1593	MRSA	Helsinki, Finland	1995	60.17	24.94	334	5	1	unk	yes		one HCW was a nasal carrier
Staphylococcus-1997-Rod-739	MRSA	Spain	1995.33	40.46	-3.75	61	5	1	HCW	yes
Staphylococcus-1998-Cam-815	MRSA	Houston, USA	1995.33	29.76	-95.37	184	15		equip	yes		Infected IV catheters
Staphylococcus-1999-And-787	MRSA	Oslo, Norway	1995.42	59.91	10.75	304	5	5	HCW	yes		abstract
Staphylococcus-1997-Kno-847	MRSA	Bonn, Germany	1995.58	50.71	7.1	61	7		unk	yes
Staphylococcus-1997-Kum-198	MRSA	Leeds, UK	1995.83	53.8	-1.55	30	6	1	unk	yes		only one nurse was a nasal carrier
Staphylococcus-2000-Cet-1809	MRSA	Ankara, Turkey	1995.83	39.92	32.85	92	10	7	HCW+equip	yes		Possible role of a contaminated surgical dressing container
Staphylococcus-1998-Vil-3019	MRSA	Naples, Italy	1996	40.84	14.25	365	70		HCW	no	1470	database
Staphylococcus-1998-Kum-782	MRSA	Leeds, UK	1996.17	53.8	-1.55	31	6	1	air	yes		epidemic caused by contaminated ventilation system
Staphylococcus-2000-Dzi-1169	MRSA	Freiburg, Germany	1996.42	48	7.84	427.083	67		unk	yes	900
Staphylococcus-2001-Emb-327	MRSA	Winnipeg, Canada	1996.67	49.9	-97.14	91	7		env	yes		Hydrotherapy equipment
Staphylococcus-2000-Hit-788	MRSA	Tokyo, Japan	1996.67	35.69	139.69	426	8	1	unk	yes
Staphylococcus-2001-Wan-1163	MRSA	Taipei, Taiwan	1997	25.09	121.56	120	5	1	HCW	yes		abstract
Staphylococcus-2002-Bor-2016	MRSA	Beer-Sheva, Isreal	1997.17	31.25	34.79	306	20	3	HCW	yes		database
Staphylococcus-1998-Kim-1973	MRSA	Seoul, Korea	1997.25	37.57	126.98	91	16	12	HCW	yes
Staphylococcus-1999-Tel-764	MRSA	Matteo, Italy	1997.42	43.71	10.41	425.083	12		HCW	no		abstract
Staphylococcus-2003-Tan-2106	MRSA	Edirne, Turkey	1997.42	41.67	26.57	30	5	1	HCW	yes		abstract
Staphylococcus-2004-Bjo-1547	MRSA	Goteberg, Sweden	1997.58	57.71	11.97	791	117		unk	no
Staphylococcus-1998-Mue-273	MRSA	Ljubljana, Slovenia	1997.75	46.05	14.51	61	6		equip	yes		abstract: suscepted involvement of contaminated medical equipment
Staphylococcus-1999-Mac-1999	MRSA	West Didsbury, UK	1997.83	53.42	-2.25	30	8		HCW	yes		database
Staphylococcus-2004-Lee-1539	MRSA	Taipei, Taiwan	1997.83	25.09	121.56	334	15		HCW	no		abstract
Staphylococcus-2001-Ram-776	MRSA	Dorchester, UK	1998	50.71	-2.44	638	69		env	yes		Environmental screening reveals heavy contamination of the environment and equipment
Staphylococcus-2001-Fun-1903	MRSA	Taipei, Taiwan	1998.17	25.09	121.56	61	5	1	unk	no		mentions many routes as a possible sources of infection spread
Staphylococcus-2002-Sil-1840	MRSA	Gorizia, Italy	1998.33	45.94	13.62	245	65		HCW	no		database
Staphylococcus-2000-Pin-346	MRSA	Le Chesney, France	1998.42	48.83	2.13	304	11		unk	no
Staphylococcus-2001-Mor-1016	MRSA	Tokyo, Japan	1998.92	35.69	139.69	31	14	1	unk	no
Staphylococcus-2001-Hsu-1913	MRSA	Taipei, Taiwan	1998.92	25.09	121.56	31	1	1	HCW	yes		database: HCW or possibly contaminated blood
Staphylococcus-2001-Chr-1025	MRSA	Drammen, Norway	1998.92	59.74	10.2	62	7	5	HCW	yes		database
Staphylococcus-2002-Mar-1873	MRSA	Tilburg, The Netherlands	1999	51.5863	5.07913	365	4	31	HCW	yes		database: 31 HCW were colonized
Staphylococcus-2000-Kan-2155	MRSA	Tokyo, Japan	1999.08	35.69	139.69	151	9		unk	no
Staphylococcus-2002-Bog-1011	MRSA	Rosario, Argentina	1999.17	-32.95	-60.67	579	26		unk	no
Staphylococcus-2002-Nak-1898	MRSA	Aichi, Japan	1999.25	35.18	136.91	365	14		unk	no
Staphylococcus-2001-Els-1895	MRSA	Qatar	1999.33	25.35	51.18	61	7		env	yes		database: "environment of the rooms harboring the MRSA patients was grossly contaminated"
Staphylococcus-2002-And-2996	MRSA	Olso, Norway	1999.33	59.91	10.75	34	8		unk	yes
Staphylococcus-2004-Cas-1537	MRSA	Rome, Italy	1999.92	41.89	12.49	31	5	1	unk	yes		"only one member of staff" carried epidemic strain
Staphylococcus-2006-de-2042	MRSA	Colombes, France	1999.92	48.93	2.25	335	21		HCW	yes		database
Staphylococcus-2006-Hos-2702	MRSA	Tokyo, Japan	2000	35.69	139.69	365	49		unk	no
Staphylococcus-2006-DEL-2421	MRSA	Colombes, France	2000	48.93	2.25	365	21	1	unk	yes	450
Staphylococcus-2004-Mal-1394	MRSA	Chambery, France	2000	45.56	5.92	90	24		unk	no
Staphylococcus-2002-Hey-1880	MRSA	Boulogne-Billancourt, France	2000	48.84	2.24	92	6		unk	no
Staphylococcus-2005-Bal-2232	MRSA	Copenhagen, Denmark	2000.08	55.68	12.57	181	11		unk	no
Staphylococcus-2003-Sch-1857	MRSA	Amsterdam, The Netherlands	2000.33	52.37	4.9	214	17	14	equip+air	yes		abstract: transmission occurred via ultrasonic nebulizers
Staphylococcus-2006-SAF-2408	MRSA	Madison, WI	2000.5	43.07	-89.4	304	12	2	HCW	yes		database
Staphylococcus-2003-Ber-1333	MRSA	Saint-Etienne, France	2000.67	45.44	4.39	212	4	2	HCW	yes		abstract
Staphylococcus-2002-Fuc-1869	MRSA	Aachen, Germany	2000.83	50.77	6.1	425.083	8		unk	no
Staphylococcus-2005-Fai-1664	MRSA	Meaux, France	2000.92	48.96	2.88	90	7	1	HCW	yes		abstract
Staphylococcus-2005-Kho-1858	MRSA	St Louis, Missouri	2001	38.63	-90.2	334	18	6	HCW	yes		abstract: 5.5% of HCW colonized
Staphylococcus-2003-Sai-1341	MRSA	New York	2001	40.71	-74.01	92	13	1	HCW	yes		abstract
Staphylococcus-2003-Fas-1823	MRSA	Saint-Etienne, France	2001.42	45.44	4.39	92	6	6	HCW	yes		abstract
Staphylococcus-2001-Mor-1021	MRSA	Tokyo, Japan	2001.5	35.69	139.69	31	6	0	HCW	no		database
Staphylococcus-2003-Sin-1824	MRSA	Chicago, IL	2001.5	41.88	-87.63	184	38		unk	no		only patients were tested for molecular evidence
Staphylococcus-2007-LIN-2435	MRSA	Kaohsiung, Taiwan	2001.58	23.0109	120.666	122	6	41	HCW+env	yes		abstract
Staphylococcus-2004-You-1335	MRSA	San Franciso	2001.75	37.78	-122.42	243	41		unk	no
Staphylococcus-2005-Kho-2991	MRSA	St Louis, Missouri	2001.83	38.63	-90.2	62	18	6	HCW	yes
Staphylococcus-2003-Shi-1911	MRSA	Gunma, Japan	2001.83	36.39	139.06	181	9		unk	no
Staphylococcus-2007-Dra-2815	MRSA	Rome, Italy	2002	41.89	12.49	365	27		unk	no
Staphylococcus-2010-Ben-2828	MRSA	Charles Nicolle Hospital, Tunisia	2002.25	33.89	9.54	45	6		HCW	yes		abstract
Staphylococcus-2007-Del-2392	MRSA	Sao Paulo, Brazil	2002.33	-23.55	-46.64	122	4		unk	no	237
Staphylococcus-2003-Sai-1875	MRSA	New York, USA	2002.58	40.71	-74.01	92	8		unk	yes
Staphylococcus-2007-Méa-2624	MRSA	Grenoble, France	2002.67	45.19	5.72	1034	17	1	HCW	yes		abstract
Staphylococcus-2005-Reg-1727	MRSA	Ramat Gan, Isreal	2002.75	32.07	34.82	426	12	2	unk	yes		two nurses carried epidemic strain
Staphylococcus-2005-Bra-185	MRSA	New York, USA	2002.75	40.71	-74.01	61	7	3	equip	no		database: Equipment suspected because no HCW or env sources were contaminated with the epidemic strain
Staphylococcus-2007-Edg-2391	MRSA	London, UK	2002.75	51.5081	-0.12801	730	62		unk	yes
Staphylococcus-2006-Ima-2542	MRSA	Tokyo, Japan	2002.83	35.69	139.69	61	6		unk	no	26 U
Staphylococcus-2010-Gil-2901	MRSA	Zurich, Switzerland	2003	47.37	8.54	365	65	3	unk	yes
Staphylococcus-2008-Ben-3004	MRSA	Providence, RI	2003.08	41.82	-71.41	59	11	6	HCW	yes		abstract
Staphylococcus-2008-Gha-2569	MRSA	Houston, TX	2003.08	29.76	-95.37	120	70		unk	no
Staphylococcus-2006-Ras-2223	MRSA	Belfast, Ireland	2003.08	54.58	-5.94	181	12	5	HCW	yes		database: 9/46 HCW were MRSA positive
Staphylococcus-2005-Lar-1846	MRSA	Trondhiem, Norway	2003.17	63.42	10.32	61	12	5	HCW	yes		abstract
Staphylococcus-2005-Lar-1845	MRSA	Trondhiem, Norway	2003.17	63.42	10.32	334	11		unk	yes
Staphylococcus-2006-Ber-2990	MRSA	Cleveland, USA	2003.58	41.5	-81.7	334	37	1	HCW	yes		abstract
Staphylococcus-2009-Gou-2704	MRSA	Grampain, Scotland	2003.67	56.7	-3.85	212	8		unk	yes
Staphylococcus-2005-Har-1731	MRSA	Camrose, AB, Canada	2003.67	53.02	-112.83	30	31	4	unk	no
Staphylococcus-2006-Cen-2140	MRSA	Los Angeles	2003.83	34.05	-118.24	425.083	11		unk	no
Staphylococcus-2007-Wag-2657	MRSA	Straubing, Germany	2004	48.8777	12.5801	638	54	23	HCW	yes		databse: Residents colonised with MRSA were barrier-nursed until decolonisation was achieved
Staphylococcus-2008-McA-2564	MRSA	San Antonio, USA	2004	29.42	-98.49	546	4	3	HCW	yes		abstract
Staphylococcus-2006-Dav-2316	MRSA	Birmingham, UK	2004	52.49	-1.89	21	4	1	HCW	yes		database: One HCW was nasally colonized with epidemic strain
Staphylococcus-2005-Ker-2037	MRSA	Helsinki, Finland	2004.08	60.17	24.94	28	5		unk	no
Staphylococcus-2007-Sha-2884	MRSA	Nottingham, UK	2004.25	52.95	-1.16	122	22		unk	no
Staphylococcus-2009-Lep-2534	MRSA	Nantes, France	2004.25	47.21	-1.55	1217	55		unk	no
Staphylococcus-2008-Lee-2994	MRSA	Olso, Norway	2004.33	59.91	10.75	641	10	7	HCW	yes		abstract: one member of staff remained a carrier for two years
Staphylococcus-2006-Cen-2139	MRSA	Chicago, IL	2004.33	41.88	-87.63	245	11	2	unk	yes		two colonized HCWs
Staphylococcus-2007-Ngu-2722	MRSA	Atlanta, USA	2004.33	33.75	-84.39	61	5		unk	no
Staphylococcus-2006-Ste-2204	MRSA	Holon, Isreal	2004.5	32.02	34.79	92	5	1	HCW	yes		abstract
Staphylococcus-2006-DAV-2414	MRSA	Birmingham, UK	2004.58	52.49	-1.89	92	4	1	HCW	yes		database
Staphylococcus-2007-SAU-2458	MRSA	Toronto, Canada	2004.67	43.65	-79.38	122	50	1	HCW+env	yes		MRSA isolated from a phone
Staphylococcus-2011-Hei-2989	MRSA	Munich, Germany	2005.08	48.14	11.56	334	27	7	HCW	yes	25 U	abstract: seven health care workers (HCWs) had positive cultures for MRSA
Staphylococcus-2010-Mur-2924	MRSA	Newark, NJ, USA	2005.5	40.74	-74.17	153	29	6	unk	yes
Staphylococcus-2010-Cor-2872	MRSA	Mexico City, Mexico	2006	19.43	-99.13	699	44		HCW	yes		2 MRSA (1.1%; 1 from a nurse and 1 from a surgical resident)
Staphylococcus-2007-Tan-2977	MRSA	Ho Chi Min City, Vietnam	2006.25	10.82	106.65	61	9		HCW	yes		abstract
Staphylococcus-2007-Ott-2606	MRSA	London, UK	2006.42	51.5081	-0.12801	61	4		env	yes		Env contamination of milk expressing room
Staphylococcus-2008-Dry-2595	MRSA	London, UK	2006.83	51.5081	-0.12801	92	14	6	env	yes		Environmental contamination was shown to play a role in the spread of the epidemic
Staphylococcus-2009-Mal-2992	MRSA	Athens, Greece	2006.83	37.98	23.74	426	8		HCW	yes		database
Staphylococcus-2008-Bal-2583	MRSA	Milan, Italy	2007	45.46	9.19	181	12	4	unk	no
Staphylococcus-2008-Wul-2579	MRSA	Veldhoven, The Netherlands	2007.42	51.42	5.41	30	5	5	HCW	no
Staphylococcus-2010-Tea-2905	MRSA	Chelmsford, UK	2007.58	51.73	0.48	487	19	10	HCW	yes		No isolates were recovered from equipment, but the possible role of equipment could not be ruled out
Staphylococcus-2009-Fan-2993	MRSA	Ziest, The Netherlands	2007.75	52.09	5.23	31	3	3	HCW	yes		database
Staphylococcus-2010-Mor-2918	MRSA	Madrid, Spain	2008.25	40.42	-3.7	91	15		env	yes		database
Staphylococcus-2010-Sch-2911	MRSA	Brisbane, Australia	2008.25	-27.47	153.02	92	5		unk	no
Staphylococcus-2010-Mon-2938	MRSA	Peoria, IL, USA	2008.67	40.69	-89.59	181	7	13	unk	no
Staphylococcus-2010-Nag-2818	MRSA	Kyoto, Japan	2009.17	35.01	135.77	306	4	6	HCW	no
Staphylococcus-2010-Emb-2833	SA	Salzburg, Austria	2006.08			28	3	0	HCW	yes	N/A	database
Staphylococcus-2010-Ney-2899	SA	Limerick, Ireland	2007.08			150	10		HCW	yes	529	methods & results (6% of HCW had MRSA)
Staphylococcus-2010-San-2832	LRSA	Madrid, Spain	2008.25			75	12		unk	yes	1000
Staphylococcus-2010-Gru-2920	MDR MSSA	Oslo, Norway	2008.5			215	25		env	yes	1100	methods: GRSA on environmental surfaces
Staphylococcus-2009-Bri-2867	SA	Uberlandia, Brazil	2002			61	12		unk	no	N/A
Staphylococcus-2009-Kur-2501	SA	Koszalin, Poland.	unknown			31	10		unk	no	N/A
Staphylococcus-2007-Occ-2661	EKRSA	Bordeaux cedex, France.	2005.3			153	9		HCW	yes	1325	results
Staphylococcus-2006-Ber-2168	SA	Florence, Italy	2000.33			183	175	24	HCW	yes	N/A	database
Staphylococcus-2006-Kra-2216	SA	Aarhus, Denmark	2000.83			365	15		unk	yes	32
Staphylococcus-2005-El-1865	SA	Paris, France	2002.92			121	13	3	HCW	yes	210	database
Staphylococcus-2004-Lal-1312	MSSA	Robbinsdale, USA	N/A			10	9		unk	no	35 U
Staphylococcus-2004-Lin-1354	MSSA	Hsinchu, Taiwan	2002.83			61	8	5	HCW+env+equip	yes	679	database: HCW, environment, equipment
Staphylococcus-2003-Eis-1343	MSSA	Mineola, USA				8	3		equip	no	N/A	database: intra-aortic balloon pumps
Staphylococcus-2003-Kir-1804	SA	Nashville, USA	2001.53			31	5		equip	no	N/A	database: injection vials
Staphylococcus-2002-Hil-1871	SA	Toronto, Canada	2001			92	3	1	HCW	yes	N/A	database
Staphylococcus-2002-Lo-1164	MSSA	Taipei, Taiwan	1998.33			31	5	1	HCW	yes	1400	database
Staphylococcus-2002-Web-1165	MSSA	Iowa City, USA	N/A			37	4	31	HCW	yes	900	database
Staphylococcus-2002-Gra-1007	MSSA	New York, USA	1999.75			365	77		unk	no	45 U
Staphylococcus-2002-Rie-1867	SA	Munich, Germany.	N/A			42	2	1	HCW	yes	N/A	database
Staphylococcus-2000-Wei-1022	MSSA	Berlin, Germany	1994			151	11		equip	yes	1350	database
Staphylococcus-2000-Cou-1967	SA	Belo Horizonte, Brazil	1995.25			61	9		unk	no
Staphylococcus-2000-Wil-395	MSSA	Leeds, UK	1992.66			2037	202	6	unk	yes
Staphylococcus-1995-Fur-1896	SA	Tokyo, Japan				244	8		unk	no
Staphylococcus-1995-Mac-770	CPSA	Ottawa, Canada	1991.75			303	61	1	HCW	no	600	database; coagulase positive SA
Staphylococcus-1994-Dav-326	SA	Leeds, UK				92	42		HCW	yes		database + methods/results section
Staphylococcus-1993-Rod-1208	ORSA	Sao Paulo, Brazil	1989			273	23	10	HCW	yes	N/A	abstract; Oxacillin-resistant
Staphylococcus-1993-Ric-1250	MDRSA	Norwich, UK	1990.5			92	6	1	HCW	yes	N/A	database; resistant to: methicillin, erythromycin, and tetracycline.
Staphylococcus-1992-Pek-1196	SA	Toronto, Canada	1990			90	23		unk	yes	N/A
Staphylococcus-1992-Cho-1259	PRSA	Riyadh, Saudi Arabia	1987.25			122	86	3	HCW	yes	25 U	database; resistant to penicillin
Staphylococcus-1991-Gou-1243	SA	Newcastle upon Tyne, UK	1990.83			31	6	4	HCW	yes	800	database
Staphylococcus-1991-McL-1172	SA	Winnipeg, Canada	1988.33			61	5	16	HCW	yes	1100	database
Staphylococcus-1990-Hed-1195	ERSA	Atlanta, USA	1987.5			335	25	1	unk	yes		abstract suggests HCW transmission unlikely; only one nurse had positive nasal cutures for ERSA
Staphylococcus-1990-Bou-1193	ORSA		1989			49	6	13	HCW	yes		abstract
Staphylococcus-1990-Dan-3072	SA	London, UK	1986.08			89	12	5	HCW	yes	N/A	database
Staphylococcus-1986-Bel-1223	EPRSA	N/A	1982.92			121	19	1	HCW	yes	476	database; penecillin and erythromycin
Staphylococcus-1984-Dow-1191	SA	Homerton Grove, UK	N/A			61	13	42	HCW	yes	N/A	database; confirmation in results
Staphylococcus-1983-Nai-1382	MDRSA	Munich, Germany	1979.5			62	58	1	HCW	yes	N/A	database; strain resistant to gentamicin, kanamycin, tobramycin, streptomycin, neomycin.
Staphylococcus-1983-Rus-1166	PRSA	Miami, USA	1976.25			153	16	1	HCW	yes	N/A	database
Staphylococcus-1981-Cra-1213	OARSA	Boston, USA	1978.66			578	82	3	HCW	no	400	database; resistant to: oxacillin and aminoglycosides.
Staphylococcus-1980-Tan-1422	SA	Surrey, UK	1972.25			1125	23	1	HCW	yes	N/A	database
Staphylococcus-1980-Tan-1421	PRSA	Surrey, UK	1971.83			61	14	1	HCW	yes	N/A
Staphylococcus-1980-Flo-1216	SA	N/A	1979.16			25	3	1	unk	no	N/A
Staphylococcus-1979-Lil-1499	MDRSA	N/A	1976			881	74	13	unk	no	N/A	resistance: penicillin, tetracycline, erythromycin
Staphylococcus-1979-Syl-1167	PRSA	Copenhagen, Denmark	1971.42			92	23	2	HCW	yes	N/A	database
Staphylococcus-1979-Gre-1211	GRSA	N/A	1976.58			70	24	12	unk	no	N/A
Staphylococcus-1979-Mak-1248	SA	N/A	1972			153	9	1	HCW+equip	no	N/A	database
Staphylococcus-1978-Goo-1209	SA	N/A	N/A			1460	71		unk	no	N/A
Staphylococcus-1976-Fad-1210	PRSA	N/A	1973.58			31	4	112	HCW	no	N/A	database
Staphylococcus-1975-Naj-1214	SA	N/A	1971.92			123	16	12	equip	no	N/A
Staphylococcus-1973-Din-2354	SA	N/A	1971			70	5	1	HCW	yes	N/A	database
Staphylococcus-1971-Ros-1222	SA	N/A	1976.83			123	21	1	HCW	yes	N/A	database
Staphylococcus-1965-Ken-1252	MDRSA	N/A	1963.58			304	410		unk	yes	N/A
HCW designation was made if the abstract implied that HCW were the transmission route, or if a strong statement that HCW were the transmission route was made as TR: in the outbreak data base
Duration dates from outbreak database are inclusive
Duplicate records and epidemics of unspecified duration were removed. The initial number of hits was 270. Cases of infection spread from an infected parent to a newborn were not considered.
Molecular evidence was determined if the epidemic strain was present after a swab test as indicated within the database, the abstract, or the methods section
HCWs considered TR when 3+ were colonized with epidemic strain; 2 was considered when one was a surgical resident
MDRSA	Multi-drug resistant
ORSA	Oxacillin
PRSA	Penicillin
GRSA	Gentamicin
ERSA	Erythromycin
ARSA	Aminoglycoside

## Sheet: Enterococci
Matchcode	Resistance	Start of outbreak	Duration (days)	Country	Latitude	Longitude	Cases (patient)	Transmission	Molecular Evidence	Hospital Size (number of beds)	Comments
Enterococcus-1989-Utt-1927	VRE	1986.83	547	UK	0	0	41	unk	yes	32
Enterococcus-1993-Han-1718	VRE	1990.75	273	USA	0	0	17	HCW	yes		suspected
Enterococcus-1994-Mon-1602	VRE	1991.42	365	USA	0	0	29	unk	no
Enterococcus-1994-Jor-611	VRE	1992.25	91	UK	0	0	22	HCW	yes		suspected
Enterococcus-1996-Cha-1906	VRE	1992.67	973	UK	0	0	35	env	yes
Enterococcus-1996-Bia-1725	VRE	1992.83	212	Italy	0	0	8	unk	no
Enterococcus-1998-Sav-1966	VRE	1992.92	212	USA	0	0	26	unk	no
Enterococcus-1995-Edm-1900	VRE	1993.25	275	USA	0	0	11	unk	no
Enterococcus-1998-Lai-834	VRE	1993.33	1187	USA	0	0	359	HCW	no	347
Enterococcus-2000-Pes-1694	VRE	1994	730	Spain	0	0	16	unk	no
Enterococcus-1997-Lav-1944	VRE	1994.08	181	Dublin, Ireland	0	0	18	HCW+equip+env	yes		database: office computers, toilets, showers, pumps and bed-pan washers
Enterococcus-1997-Cha-1909	VRE	1994.25	122	UK	0	0	49	env+equip	yes		database: tables, chairs, mattresses, used linen, washbowls, pedal bin lids, commodes, bedpan holders, urinary catheter bag holders, taps, toilet seats and toilet flush handles
Enterococcus-1998-Bro-1958	VRE	1995	273	Edinburg, UK	55.95	-3.2	30	unk	no
Enterococcus-2000-Bel-1739	VRE	1995.17	365	Atlanta, GA, USA	33.75	-84.39	24	unk	no
Enterococcus-1998-Hwa-1722	VRE	1995.33	457	Salt Lake City, UT, USA	40.76	-111.89	10	equip	yes		abstract: possibly HCW or equipment
Enterococcus-1996-Lio-1534	VRE	1995.5	153	Toronto, Canada	43.65	-79.38	42	env	yes		call bells positive for VRE
Enterococcus-1997-Rob-1968	VRE	1995.75	123	Hamilton, Canada	43.24	-79.89	18	env	yes	N/A	Toliets
Enterococcus-1997-Tor-1695	VRE	1995.83	120	Upsala, Sweden	59.86	17.64	4	unk	yes
Enterococcus-1998-Nou-1711	VRE	1995.92	121	Dublin, Ireland	53.34	-6.27	10	env	yes	22 U	abstract. Also PTP, HCW
Enterococcus-1999-Arm-901	VRE	1996.08	28	Toronto, Canada	43.65	-79.38	5	env	yes		results section 5/68 samples
Enterococcus-1999-McC-2099	VRE	1996.17	92	UK	55.38	-3.44	12	HCW	no		database; PTP
Enterococcus-1998-Sch-1717	VRE	1996.17	122	Munich, Germany	48.14	11.56	24	env	no		database: suspected
Enterococcus-2000-Els-1708	VRE	1996.25	395	Germany	51.17	10.45	31	unk	yes		VRE detected on one toy
Enterococcus-2000-Fal-1715	VRE	1996.42	396	Galveston, TX, USA	29.3	-94.8	21	env	yes		database; VRE on 20% of surfaces
Enterococcus-1998-For-1905	VRE	1996.67	122	Montreal, Canada	45.51	-73.55	20	env	yes		database:chest of drawers, telephone, toilet, mattress cover were VRE positive
Enterococcus-2001-Han-1532	VRE	1996.83	120	Houston, TX, USA	29.76	-95.37	17	env	no	417	suspected
Enterococcus-2000-Kaw-1956	VRE	1996.92	1126	Gdansk, Poland	54.35	18.65	128	unk	no
Enterococcus-1997-Riz-604	VRE	1996.92	31	Belfast, Ireland	54.58	-5.94	7	env	yes	N/A	database: 3/24 environmental sites contaminated including mattress, bedframe, sluice bowl
Enterococcus-2006-Gra-2038	VRE	1997	1460	Umea, Sweden	63.83	20.26	51	env	yes	800	databse: including newspapers; 1/140 environemental samples positive
Enterococcus-2004-Hac-1429	VRE	1997	730	Houston, TX, USA	29.76	-95.37	38	unk	no
Enterococcus-1999-Lee-1709	VRE	1997.25	426	Chunan, South Korea	36.81	127.15	4	unk	yes
Enterococcus-2001-Rup-1475	VRE	1997.58	153	Omaha, NE, USA	41.25	-96	28	unk	yes
Enterococcus-1999-Loe-1902	VRE	1998.08	89	Hamilton, ON, Canada	43.24	-79.89	20	unk	no
Enterococcus-2002-Sam-1374	VRE	1998.25	214	Ottawa, Canada	45.42	-75.7	16	env	yes	1100	database: diaharrea. Article: VRE positive bed rails, a bed control button, a phone, and toilet
Enterococcus-2002-Col-1699	VRE	1998.25	365	Antalya, Turkey	36.88	30.71	5	unk	yes		database: One VRE isolate was cultured from the sphygmomanometer dedicated to one of the five patients
Enterococcus-2001-Mac-1698	VRE	1998.5	153	Westmead, NSW, Australia	-33.81	151	19	HCW	no		suspected. Database
Enterococcus-2002-Pan-2837	VRE	1998.58	92	Bogota, Columbia	4.6	-74.08	23	unk	no
Enterococcus-2002-Coo-1361	VRE	1998.67	61	Box Hill, VI, Australia	-37.82	145.12	45	env	yes	300	toliet seat and hand rail
Enterococcus-2002-Tim-1700	VRE	1998.83	365	Amsterdam, The Netherlands	51.37	4.9	24	HCW	no		database: HCW suspected
Enterococcus-2004-Mor-1551	VRE	1999.33	92	Sao Paulo, Brazil	-23.55	-46.64	10	unk	no
Enterococcus-2005-Kno-2980	VRE	1999.42	730	Martin-Luther-Universität Halle-Wittenberg, Germany	51.5	11.93	44	env	yes	N/A	database: of samples: 7.5% of environment and 1.5% personnel positive
Enterococcus-2001-Bar-1706	VRE	1999.42	122	Brisbane, Australia	-27.47	153.02	33	env	yes	800	database
Enterococcus-2001-Kaw-676	VRE	1999.5	243	Warsaw, Poland	52.23	21.01	11	unk	no
Enterococcus-2001-Oan-1714	VRE	1999.5	62	Nakano city, Japan	35.71	139.66	11	env	yes
Enterococcus-2005-Yoo-2777	VRE	2000	365	Seoul, Korea	37.57	126.98	19	unk	no
Enterococcus-2000-van-1704	VRE	2000.25	30	Utrecht, The Netherlands	52.09	5.11	12	unk	yes
Enterococcus-2006-MAS-2417	VRE	2000.25	1006	Arnhem, The Netherlands	51.99	5.9	93	HCW	yes	N/A	database; PTP
Enterococcus-2002-Kha-794	VRE	2000.42	30	Karachi, Pakistan	24.89	67.03	10	HCW	yes		database; PTP
Enterococcus-2005-Gol-1819	VRE	2000.5	92	Boston, USA	42.36	-71.06	22	equip	yes	N/A	incubator contamination
Enterococcus-2004-Bor-2981	VRE	2001	151	Tubingen, Germany	48.52	9.06	24	HCW	yes	N/A	Outbreaks from Jan-Mar and Jun-Jul. No +ve env cultures
Enterococcus-2004-Bor-1559	VRE	2001	90	Tubingen, Germany	48.52	9.06	15	unk	yes
Enterococcus-2006-Pet-2095	VRE	2001.25	549	Pavia, Italy	45.19	9.16	56	HCW	yes	N/A
Enterococcus-2004-Bor-1560	VRE	2001.42	61	Tubingen, Germany	48.52	9.06	9	HCW	yes		database; PTP
Enterococcus-2004-Chr-1425	VRE	2001.5	184	Perth, Australia	-31.95	115.876	169	env	yes	694	database: poor hand hygiene and diahorrea
Enterococcus-2004-Oh-1705	VRE	2002	120	Seoul, South Korea	37.57	126.98	17	unk	yes
Enterococcus-2005-Chu-2019	VRE	2002.08	28	Hong Kong, China	22.4	114.11	8	env	yes	1850	database: 7.9% of environmental samples including: bedside tables, bed rails, walking frame, sink, and medical chat
Enterococcus-2004-Mor-1552	VRE	2002.33	92	Sao Paulo, Brazil	-23.55	-46.64	2	unk	no
Enterococcus-2007-WOR-2437	VRE	2003.58	668	Melbourne, Australia	-37.81	144.96	14	unk	no
Enterococcus-2007-Fon-2637	VRE	2004	151	Rome, Italy	41.89	12.49	3	unk	no
Enterococcus-2009-The-2925	VRE	2004	730	Freiburg, Germany	48	7.84	25	unk	no
Enterococcus-2006-Les-2289	VRE	2004	212	Clermont-Ferrand, France	45.78	3.09	16	HCW	no	33U	database; PTP
Enterococcus-2006-Chl-2298	VRE	2004.17	61	Singapore	1.35	103.82	6	unk	yes
Enterococcus-2007-Bor-2982	VRE	2004.25	610	Tubingen, Germany	48.52	9.06	101	unk	no
Enterococcus-2005-Bor-2138	VRE	2004.25	183	Budapest, Hungary	47.5	19.04	21	unk	no
Enterococcus-2008-Con-2585	VRE	2004.33	61	Bogota, Columbia	4.6	-74.08	11	unk	yes
Enterococcus-2008-Pen-2533	VRE	2004.42	183	Westmead, NSW, Australia	-33.81	151	13	unk	no
Enterococcus-2007-DEP-2439	VRE	2004.5	518	Brussels, Belgium	50.85	4.35	13	unk	no
Enterococcus-2006-DOB-2410	VRE	2004.75	273	Birmingham, AL, USA	33.52	-86.8	40	unk	yes
Enterococcus-2008-Dre-2848	VRE	2005	151	Toronto, Canada	43.65	-79.38	34	unk	no
Enterococcus-2009-Sou-294	VRE	2005.08	120	Chaidari, Greece	38	23.66	5	env	yes	330	database: HCW+env+PTP suspected
Enterococcus-2008-Sak-2949	VRE	2005.08	120	Athens, Greece	37.98	23.74	53	unk	no	330
Enterococcus-2007-Kaw-2663	VRE	2005.17	122	Warsaw, Poland	52.23	21.01	27	unk	no	N/A	subsequently colonized patients shared a room with a VRE patient
Enterococcus-2008-Kur-2575	VRE	2005.17	122	Singapore	1.35	103.82	147	HCW	yes	1600	numerous carriers in two weeks suggested a large hospital reservior for the VRE; PTP
Enterococcus-2007-Yan-2739	VRE	2005.17	122	Singapore	1.35	103.82	84	unk	no
Enterococcus-2008-Kur-2560	VRE	2005.25	610	Singapore	1.35	103.82	200	unk	no
Enterococcus-2008-ERG-2473	VRE	2005.42	122	Antalya, Turkey	36.88	30.71	10	unk	no
Enterococcus-2007-Com-2385	VRE	2005.67	30	Zonguldack, Turkey	41.46	31.8	4	HCW	yes		database: 3 patients positive; one shared same room as index patient; no VRE isolation from environment; PTP
Enterococcus-2007-Luc-2728	VRE	2005.67	30	Paris, France	48.86	2.35	38	HCW	yes		database:all 38 patients linked by transfers or readmissions of VRE-positive patients; PTP
Enterococcus-2008-Par-2951	VRE	2005.83	61	Suwon, Korea	37.26	127.03	6	unk	no
Enterococcus-2010-Kir-2917	VRE	2006.33	184	Aydin, Turkey	37.84	27.85	7	unk	no		multiple acquistion of resistant isolates
Enterococcus-2009-Val-2970	VRE	2006.42	730	Madrid, Spain	40.42	-3.7	50	unk	no
Enterococcus-2008-Coo-2549	VRE	2006.5	123	Columbus, OH, USA	39.97	-83	9	unk	yes
Enterococcus-2009-Yoo-2823	VRE	2006.67	153	Seoul, Korea	37.57	126.98	50	env	yes	850	Results: 5.6% of environmental samples contaminated
Enterococcus-2009-Zhu-2689	VRE	2006.67	365	Beijing, China	39.9	116.41	14	unk	yes	20 U	Results: no environmental isolates
Enterococcus-2009-Ser-2931	VRE	2007	59	Paris, France	48.86	2.35	14	unk	no
Enterococcus-2008-Hos-2530	VRE	2007	120	Kyshu, Japan	33	131	15	unk	no
Enterococcus-2009-Hsi-2694	VRE	2007.33	184	Taipei, Taiwan	25.09	121.56	16	unk	yes		environment was screened but there were no positive results
Enterococcus-2010-Mor-2887	VRE	2007.42	214	Sao Paulo, Brazil	-23.55	-46.64	321	unk	no
Enterococcus-2008-SAM-2461	ER	2007.58	244	London, UK			17	unk	yes
Enterococcus-2008-CON-2460	EG	2004.33	61	Bogotá, Colombia			11	unk	no
Enterococcus-2007-Kai-2613	EFS+EFM	2004	427	Nashville, USA			15	HCW	no		database: PTP suspected
Enterococcus-2006-Str-2264	EFS	2004.25	61	São Paulo, Brazil			4	unk	yes
Enterococcus-2005-Naa-1892	EFM	2004.58	153	France			24	unk	no
Enterococcus-2004-Vel-1317	EFS	2001.33	154	La Coruna, Spain			6	unk	no
Enterococcus-2004-Eom-1315	E	2001	365	Seoul, Korea			20	unk	no
Enterococcus-2004-Pou-1311	EFS	2000.58	487	Greece			24	HCW	no
Enterococcus-2003-Wer-3121	EFM		10	Germany			3	unk	no
Enterococcus-2003-Sam-1498	EFS+EFM	1995.17	365	Sweden			10	unk	no		The enviroment was heavily contaminated wih enterococci
Enterococcus-2003-Wen-3098	EFS	1997.42	944	Bergen, Norway			9	unk	no		There was no direct evidence for person-to-person spread, or spread of genetic elements.
Enterococcus-2000-McC-680	EFM	1998.83	92	Johannesburg, South Africa			93	unk	no
Enterococcus-2000-Har-677	EFM	1995	730	Bergen, Norway			149	unk	no		probably contact.
Enterococcus-1999-Kir-1901	EFM	1997.08	28	Burlington, USA			5	HCW+equip+env	no		database: The organism was transmitted via hands or a contaminated environment source (medical equipment or fomites)
Enterococcus-1999-Tak-1957	EFS	1995.17	92	Sapporo, Japan			9	HCW+equip	no		database: Cross-infection seemed to have occurred via urinary catheters or by hand contact; isolates found in 5/9 urine samples
Enterococcus-1998-Cam-1827	EFS	1993.33	31	Riyadh, Saudi Arabia			4	equip	yes		database: Transmission occurred via transplanted corneas
Enterococcus-1997-Dom-649	VRE	1993.58	122	Omaha, USA			8	HCW	no		PTP
Enterococcus-1996-Qua-605	EFM+EFS	1991	1640	Brooklyn, USA			159	HCW	no	in urine samples	PTP
Enterococcus-1996-Iss-612	EFM+EFS	1990.83	1401	London, UK			112	unk	no
Enterococcus-1995-Boy-617	EM	1994	31	Providence, USA			12	unk	no
Enterococcus-1994-Jor-611	VRE	1992.25	91	Headington, UK			22	HCW	no	in urine samples	PTP
Enterococcus-1994-Boy-639	EFM	1991.42	579	Providence, USA			37	HCW+env	no
Enterococcus-1993-Boy-615	EFM+EFS	1990	1095	New York, USA			32	unk	yes
Enterococcus-1992-Wel-637	EFS	1988.5	884	Richmond, USA			65	HCW	no
Enterococcus-1992-Liv-638	EFM	1991.08	28	Philadelphia. USA			9	equip	yes		database: tranmission from rectal thermometer
Enterococcus-1988-Hus-613	EFS	1985.75	61	London, Canada			5	HCW+equip+env	no
Enterococcus-1987-Lug-1525	EFS	1983.58	184	Denver, USA			8	unk	no
Enterococcus-1984-Cou-1132	EFM	1982.33	365	London, Canada			33	HCW	yes		database: 3 hand cultures positive
HCW and PTP are recorded as the same
If HCW + env were suspected this is recorded as env
molecular confirmation from database or abstract; if mentioned but not performed, further search was done in the method/results section of the article. If molecular testing was not mentioned in either database or abstract it was listed as "no" under that column.
bio = biologic
EFS	E. faecalis
EFM	E. faecium
EG	E. gallinarum
ER	E. raffinosus

## Sheet: Pseudomonas
Matchcode	Strain	Start of outbreak	Duration (days)	Country	Lat	Long	Cases (patient)	Transmission	Molecular Evidence	Comments
Pseudomonas-1966-Moo-249	PA	1964	181	UK	0		37	equip	yes	contaminated rectoscopes and Bigelow evacuator
Pseudomonas-1965-Ayl-2240	PA	1964	276	UK	0		11	equip	no	contaminated shaving brush
Pseudomonas-1966-Ayl-229	PA	1964.58	31	UK	0		15	drug	yes	contaminated saline solution
Pseudomonas-1979-Kie-251	PA	1967.17	31	Germany	0		9	HCW+env	yes	contamined faeces samples from nurses and drains of bathtubs, soap dishes, disinfectants in thermometer receptacles
Pseudomonas-1972-Fal-404	PA	1970	365	Brazil	0		31	HCW+equip	yes	database: HCW suspected & water in oxygen bubbler
Pseudomonas-1973-Bob-359	PA	1971.08	89	USA	0		9	env+equip	yes	contaminated suction equip
Pseudomonas-1975-Tho-112	PA	1971.58	273	Brazil	0		27	equip	yes	contaminated dextrose solutions. Contaminated O2 humidifier.
Pseudomonas-1977-Fal-376	GTRPA	1975.08	89	USA	0		6	HCW+equip	yes	contaminated urine bottles and bedpans and hands of HCW
Pseudomonas-1978-Mar-163	MDRPA	1975.92	638	Canada	0		66	equip	yes	contaminated urine measuring containers
Pseudomonas-1979-Sti-1557	PA	1976.08	212	Canada	0		7	equip	yes	contaminated suction equipment
Pseudomonas-1979-Bri-644	GRPA	1977.42	457	UK	0		251	HCW	no	suspected PTP
Pseudomonas-1989-Ric-2266	MDRPA	1978.58	153	France	0		98	unk	yes
Pseudomonas-1981-Fuj-1424	GRPA	1979	608	UK	0		67	env	yes	contaminated mattress
Pseudomonas-1982-Fal-276	MDRPA	1979.17	92	USA	0		5	unk	yes	some env and equip contamination found
Pseudomonas-1981-Smi-268	MDRPA	1979.17	396	USA	0		14	unk	no
Pseudomonas-1981-McG-310	PA	1979.33	61	USA	0		10	env	yes	contaminated hydrotherapy tank
Pseudomonas-1981-Hou-396	PA	1979.75	92	UK	0		13	env	yes	contaminated tap water
Pseudomonas-1983-Per-103	MDRPA	1980.67	395	UK	0		9	HCW	no	suscpected HCW
Pseudomonas-1984-Tal-227	PA	1981.83	120	USA	0		5	equip	yes	contaminated urology equipment
Pseudomonas-1984-Cry-336	PA	1983.33	61	Ireland	0		4	equip	yes	contaminated endoscope
Pseudomonas-1985-Ste-321	PA	1984	59	UK	0		8	equip	yes	suspected thymol mouthwash
Pseudomonas-1986-Sch-319	PA	1984	61	Canada	0		10	env	yes	contaminated physiotherapy pool
Pseudomonas-1987-Sie-322	MDRPA	1985.17	61	Isreal	0		2	equip	yes	contaminated endoscope
Pseudomonas-1988-Cla-405	PA	1985.58	365	USA	0		7	unk	yes	contaminated endoscopes
Pseudomonas-1989-Gar-372	MDRPA	1986.17	61	Argentina	0		8	equip	no	suggested contamination of respirators
Pseudomonas-1991-Alv-2511	PA	1986.75	607	USA	0		115	equip	yes	contaminated detergent holding tank, inlet water hose, air vents and reprocessing machine for endoscopes
Pseudomonas-1992-Ros-107	MDRPA	1987.17	396	Spain	0		32	HCW	no	suspected HCW
Pseudomonas-1992-Tre-375	PA	1987.83	120	Canada	0		3	env	yes	contaminated hydrotherapy equipment
Pseudomonas-1995-Fil-686	PA	1988.17	184	USA	0		20	equip	yes	contaminated food dye
Pseudomonas-1989-Wor-118	PA	1988.25	184	Sydney, Australia	0		29	equip	yes	suspected contaminated respirators
Pseudomonas-1993-Gri-119	PA	1988.42	122	Hangzhou, China	0		11	env	yes	positive env contamination
Pseudomonas-1991-Bou-371	TRPA	1989.75	61	Tainan, Taiwan	0		5	HCW	no	suspected HCW
Pseudomonas-1993-Kol-329	PA	1990.75	212	Denmark	0		9	env	yes	contiminated tap water used for irrigation of wounds
Pseudomonas-1993-Wid-266	PA	1990.83	30	Denver, USA	0		67	env+equip	no	suspected HCW
Pseudomonas-1991-Ric-657	PA	1991	608	Nantes, France			16	env	yes	database: contamination of main water supply and the sink of the hydrotherapy tank and from the straps of the hydrotherapy equipment
Pseudomonas-1995-Bec-331	PA	1991.42	122	Green Bay, USA			10	HCW+equip	yes	database: contaminated hand lotion
Pseudomonas-1993-Sad-341	MDRPA	1991.42	92	Sao Paulo, Brazil			14	equip	yes	abstract: tracheal aspirates
Pseudomonas-1995-Tal-314	PA	1991.66	61	Basancon, France			17	unk	no
Pseudomonas-1994-Jum-393	MDRPA	1991.83	212	London, UK			13	equip	yes	database: suspected contamination of quivers used for storing suction tubing between use of ventilated patients
Pseudomonas-1996-Cen-339	PA	1992.66	61	Thailand			4	equip	yes	database: contaminated salt solutions
Pseudomonas-1995-Gru-413	PA	1992.75	61	Freiburg im Breisgau, Germany			5	unk	no
Pseudomonas-1994-Krc-110	PA	1993	212	Slovak Republic	0		41	unk	no
Pseudomonas-2005-War-1951	MDRPA	1993.42	4168	Canada	0		28	env	yes	contaminated valve of cold water line. Infection spread suspected as having been spread via HCW
Pseudomonas-1995-Ker-106	PA	1993.5	92	UK	0		10	HCW+env	yes	abstract: contamination of sink plug-hole in two rooms, and the tap handles and ventilator tubing and suspected HCW
Pseudomonas-2000-Ber-698	MDRPA	1994	424	USA	0		7	env	yes	Contaminated whirlpool tub
Pseudomonas-1996-Cob-406	PA	1994	181	Belgium	0		21	equip	yes	contaminated nebulizers
Pseudomonas-1998-Lab-403	PA	1994.5	153	USA	0		39	unk	no
Pseudomonas-1996-Liu-116	MDRPA	1994.5	243	France	0		25	equip	no	suspected contaminated infusion implants
Pseudomonas-1998-Cru-674	PA	1994.67	61	Italy	0		3	equip	yes	cateract surgical equip
Pseudomonas-1998-Fer-351	PA	1994.67	91	France	0		14	env	yes	contaminated tap water
Pseudomonas-2002-Gib-643	PA	1995	1034	Calgary, Canada	51.05	-114.06	24	unk	no
Pseudomonas-2001-Lyy-979	TRPA	1995.33	123	Helsinki, Finland	60.17	24.94	8	env	yes	env contamination of shower heads and sink.
Pseudomonas-2001-Dub-715	MDRPA	1995.42	1004	Pau, France	43.3	-0.37	67	HCW	no	no env contamination. Suspected PTP.
Pseudomonas-1998-Ber-324	MDRPA	1995.5	153	Clichy, France	48.9	2.3	36	env	yes	contaminaed tap water and nutrient solutions
Pseudomonas-1997-Cli-683	MDRPA	1995.58	61	Richmond, VA, USA	37.5	-77.43	11	equip	yes	a single use transducer was used for multiple patients undergoing urodynamic testing
Pseudomonas-1997-Tas-685	MDRPA	1995.58	122	Athens, Greece	37.98	23.74	10	unk	no
Pseudomonas-2002-Den-380	ColistinRPA	1995.92	1519	Leeds, UK	53.8	-1.55	6	HCW	no	suspected PTP
Pseudomonas-2008-Cor-2491	PA	1996.25	2828	Nantes, France	47.22	-1.55	59	unk	no
Pseudomonas-2004-Zab-1549	PA	1996.58	395	Tuebingen, Germany	48.52	9.06	42	env	yes	Environmental investigations demonstrated the presence of P. aeruginosa in the ventilation equipment of 22 patients: binasal prongs, water reservoir, and heater.
Pseudomonas-1999-Zal-2111	PA	1996.67	91	Perpignan, France	42.7	2.9	4	equip	yes	contaminated phacoemulsifier
Pseudomonas-2005-Dub-1897	PA	1996.83	2221	Bordeaux, France	44.84	-0.58	18	env	yes	database
Pseudomonas-1999-Pan-675	MDRPA	1996.92	516	Greifswald, Germany	54.09	13.39	80	env	yes	database: environment (basins and showers) and in the rinsing water of a manually prepared bronchoscope
Pseudomonas-2000-Moo-981	PA	1997	426	Oklahoma city, USA	35.47	-97.52	46	HCW	yes	HCW suspected (long fingernails)
Pseudomonas-1998-But-350	MDRPA	1997	151	Melbourne, Australia	-37.81	144.96	8	equip	yes	contaminated bath toys
Pseudomonas-2001-Gul-245	PA	1997	212	Izmir, Turkey	38.42	27.13	15	HCW	no	suspected HCW
Pseudomonas-2000-Cor-695	CRPA	1997.08	393	Verona, Italy	45.44	10.99	8	unk	no
Pseudomonas-2000-Gil-679	MDRPA	1997.08	365	Edinburgh, Scotland	55.95	-3.19	5	env	yes	suspected HCW and env
Pseudomonas-1998-Hsu-678	MDRPA	1997.25	61	Taipei, Taiwan	25.09	121.56	4	unk	no
Pseudomonas-2000-Ber-696	PA	1997.33	184	Besançon, France	47.24	6.02	55	HCW	yes	suspected HCW
Pseudomonas-2004-Zaw-1627	PA	1997.5	62	Boston, USA	42.36	-71.06	4	HCW	yes	HCW suspected
Pseudomonas-2000-Tri-980	PA	1997.58	92	Phoenix, AZ, USA	33.44	-112.07	7	HCW	no	HCW suspected
Pseudomonas-2001-Mir-252	MDRPA	1997.67	61	Mexico City, Mexico	19.43	-99.13	14	unk	yes
Pseudomonas-2001-Kni-367	PA	1997.67	61	Germany	51.17	10.45	6	equip	yes	contaminated tea
Pseudomonas-2001-Dou-658	PA	1997.92	121	Concord, NSW, Australia	-33.86	151.1	4	HCW	no	HCW suspected
Pseudomonas-2006-End-2810	ESBLPA	1998	2098	Varese, Italy	45.82	8.83	24	unk	no	ESBL
Pseudomonas-2003-Pen-1282	CRPA	1998.08	944	Barcelona, Spain	41.39	2.17	59	env	yes	contamination of cystoscopy room via drain in floor
Pseudomonas-2007-Kal-2727	ESBLPA	1998.42	760	Tunis, Tunisia	36.82	10.17	7	unk	yes	ESBL
Pseudomonas-2004-Poi-1377	MDRPA	1998.5	365	Athens, Greece	37.98	23.74	7	unk	no
Pseudomonas-2001-Sor-697	PA	1998.58	92	New York, USA	40.71	-74.01	18	equip	yes	contaminated bronchoscopes
Pseudomonas-2000-Sch-724	PA	1998.75	61	London, UK	51.51	-0.128	11	equip	no	suspected equip contamination
Pseudomonas-2001-Luz-681	MDRPA	1998.83	274	Varese, Italy	45.82	8.83	18	unk	no
Pseudomonas-2004-Cre-1614	PA	1999.08	1613	Cali, Columbia	3.46	-76.52	40	env	yes	env suspected
Pseudomonas-2001-McN-707	PA	1999.08	273	Ann Arbour, MI	42.28	-83.74	16	HCW	yes	suspected HCW
Pseudomonas-2002-Zaf-2724	PA	1999.67	30	Cheverly, MD, USA	38.93	-76.92	5	unk	no
Pseudomonas-2002-Hof-2085	PA	1999.75	396	Chapel Hill, NC, USA	35.91	-79.06	4	equip	yes	contaminated phacoemulsifier
Pseudomonas-2002-Buk-411	MDRPA	1999.92	304	Oslo, Norway	59.91	10.75	23	env	yes	contaminated tap water and equipment
Pseudomonas-2001-Yar-641	PA	1999.92	62	Kettering, UK	52.4	-0.73	7	equip	yes	contaminated urodynamic system
Pseudomonas-2006-Lag-2274	PA	2000	1095	Trieste, Italy	45.65	13.78	107	unk	no
Pseudomonas-2006-Car-2773ESBLPA	CRPA	2000	243	Rio de Janeiro City, Brazil	-22.9	-43.21	13	unk	no	ESBL
Pseudomonas-2008-SAT-2465	PA	2000	181	Niigata, Japan	37.92	139.04	26	unk	no
Pseudomonas-2002-Poi-1856	MDRPA	2000.17	153	Pretoria, South Africa	-25.73	28.22	8	HCW	no
Pseudomonas-2003-Gra-1274	TicarcillinRPA	2000.5	426	Nantes, France	47.22	-1.55	31	env	yes	contaminated milk bank pasteuriser and bottle warmer
Pseudomonas-2002-Eng-232	PA	2000.58	61	Bonn, Germany	50.71	7.1	6	env	yes	environmental contamination detected.
Pseudomonas-2003-Mer-1271	PA	2001	243	Providence, RI, USA	41.82	-71.41	1	HCW	yes
Pseudomonas-2003-Bri-1273	MDRPA	2001.17	214	Uberlândia, Uberlândia, MG, Brazil	-18.89	-48.23	7	HCW	no	suspected HCW hands or aerosolization from endotracheal tube
Pseudomonas-2004-Gal-1651	CRPA	2001.17	61	Bragança Paulista, SP, Brazil	-22.95	-46.54	5	unk	no
Pseudomonas-2009-Cor-2885	MDRPA	2001.33	31	Bogota, Columbia	4.6	-74.08	24	unk	no	MDR
Pseudomonas-2003-Sri-733	PA	2001.42	245	Baltimore, MD, USA	39.29	-76.61	32	equip	yes	contaminated bronchoscopes
Pseudomonas-2003-Neo-1291	PA	2001.5	123	Crete, Greece	35.24	24.81	11	unk	no
Pseudomonas-2007-Ive-2618	PA	2001.75	92	Oslo, Norway	59.91	10.75	231	equip	yes	mouth swabs
Pseudomonas-2006-Fan-2224	PA	2002	273	Firenze, Italy	43.77	11.26	6	env	yes	env suspected
Pseudomonas-2006-Via-2230	MDRPA	2002	365	Bologna, Italy	44.49	11.35	61	env	yes	contaminated tap water
Pseudomonas-2005-Sek-1908	MDRPA	2002.42	183	Sendai, Japan	38.27	140.87	7	unk	no
Pseudomonas-2004-Fra-1606	MDRPA	2002.5	31	Cleveland, OH, USA	41.5	-81.7	5	equip	no	contamined endoscope
Pseudomonas-2005-Dep-1735	MDRPA	2002.5	184	Brussels, Belgium	50.85	4.35	18	env	yes	contaminated sink
Pseudomonas-2005-Lol-1862MDRPA		2002.58	304	Chicago, IL, USA	41.88	-87.63	6	unk	no
Pseudomonas-2004-Maj-1589	IRPA	2002.92	151	Manchester, England	53.48	-2.25	5	HCW	no	HCW suspected
Pseudomonas-2005-Pag-1889	MDRPA	2003	150	Pavia, Italy	45.19	9.16	15	unk	no
Pseudomonas-2006-Bou-2303	MDRPA	2003.5	92	Valencia, Spain	39.47	-0.38	17	equip	yes	contaminated flexible bronchoscope.
Pseudomonas-2006-Yet-2764	PA	2003.58	396	Malatya, Turkey	38.36	38.31	80	equip	yes	equip suspected
Pseudomonas-2009-Cez-2662	PA	2003.83	608	Uberlândia-Minas Gerais, Brazil	-18.91	-48.26	47	unk	no
Pseudomonas-2006-Mat-2336	PA	2003.83	120	Sevilla, Spain	37.38	-6	6	equip	yes	contaminated trypan blue solution
Pseudomonas-2008-VEE-2468	PA	2003.83	92	Bengalur, India	12.97	77.59	5	equip	yes	ultrasound aspirator
Pseudomonas-2008-Leu-2942	MDRPA	2004	365	Taipei, Taiwan	25.09	121.56	10	equip	yes	MDR - isolated from a brush used to clean trap bottles
Pseudomonas-2007-Fon-2635	PA	2004	151	Rome, Italy	41.89	12.5	4	unk	no
Pseudomonas-2005-ZAV-2425	PA	2004	304	Porto Alegre, Brazil	-30.03	-51.23	135	unk	no
Pseudomonas-2006-Mic-2265	MDRPA	2004	365	Lille, France	50.63	3.06	17	env	yes	isolated from hospital water system but outbreak polyclonal
Pseudomonas-2006-Pro-2237	PA	2004.33	31	Ancona, Italy	43.62	13.52	4	drug	yes	contaminated heparin and saline solution
Pseudomonas-2005-Ken-2422	PA	2004.42	61	Hyderabad, India	17.39	78.49	9	equip	yes	contaminated phacoprobe and tubings of phacoemulsification machine
Pseudomonas-2005-Ken-2047	MDRPA	2004.42	30	Hyderabad, India	17.39	78.49	2	equip	yes	contaminated phacoprobe and tubings of phacoemulsification machine
Pseudomonas-2007-Kik-2365	CRPA	2004.5	31	Kanagawa, Japan	35.45	139.64	20	equip	yes	contaminated bite blocks used of intubation and mechanical ventilation
Pseudomonas-2005-Ken-2048	MDRPA	2004.5	31	Hyderabad, India	17.39	78.49	7	equip	yes	internal tubing on phacoemulsification machine
Pseudomonas-2009-Ryo-2956MRPA	PA	2004.5	92	Daegu, Korea	35.87	128.6	5	unk	no
Pseudomonas-2007-Sek-2608	MDRPA	2004.67	61	Tokyo, Japan	35.69	139.69	3	env	yes	abstract: contaminated surfaces of urine volume-measuring devices
Pseudomonas-2009-Sán-2781	PA	2004.67	122	Madrid, Spain	40.42	-3.7	30	env+equip	yes	abstract: positive samples include 6 samples of in-house prepared milk and 3 samples of water from dishwashers
Pseudomonas-2006-Ach-2371	MDRPA	2004.75	123	Tunis, Tunisia	36.82	10.17	8	unk	no
Pseudomonas-2006-ACH-240	PA	2004.75	98	Tunis, Tunisia	36.82	10.17	8	equip	no	equip suspected - inadequate disinfection of intubation devices
Pseudomonas-2007-Sek-2609	MDRPA	2004.83	151	Tokyo, Japan	35.69	139.69	6	env	yes	abstract: contaminated surfaces of urine volume-measuring devices
Pseudomonas-2008-Yak-2766	MDRPA	2004.83	212	Malatya, Turkey	38.36	38.31	28	HCW+equip	yes	database: HCW hands and frequently handled surfaces, such as tips and surfaces of betadine bottles and buttons of liquid soap containers
Pseudomonas-2009-Sun-2691	PA	2004.92	62	Atlanta, USA	33.75	-84.39	2	equip	yes	contaminated opthalmic solution
Pseudomonas-2008-KAY-2480	PA	2005.17	61	Malatya, Turkey	38.36	38.31	12	equip	yes	forceps used in ureterorenoscopy
Pseudomonas-2006-Lib-3000	MDRPA	2005.17	306	Budapest, Hungary	47.5	19.04	15	unk	no	MDR
Pseudomonas-2009-Cri-2936	PA	2005.5	730	Naples, Italy	40.84	14.25	135	HCW	yes
Pseudomonas-2006-Cen-2255	PA	2005.5	7	Georgia, USA	32.16	-82.91	4	equip	yes	contaminated transrectal ultrasound-guided prostate biopsy.
Pseudomonas-2006-Ors-2382	MDRPA	2005.67	91	Rome, Italy	41.89	12.5	9	equip	yes	contaminated plasma expander solution
Pseudomonas-2007-Men-2642	MDRPA	2005.67	30	Athens, Greece	37.98	23.74	5	unk	no
Pseudomonas-2010-Naz-2839	PA	2006.25	91	La Reunion, France	44.3	0.12	42	equip	yes	contaminated mineral water bottle
Pseudomonas-2010-Lon-3053	PA	2006.25	275	Geneva, Switzerland	46.2	6.14	13	HCW	no	HCW, PTP suspected.
Pseudomonas-2009-Fan-2960	PA	2006.33	184	Florence, Italy	43.77	11.26	6	env	no	env suspected
Pseudomonas-2010-Koh-2862	CRPA	2006.5	123	Berlin, Germany	52.52	13.4	15	HCW	no	HCW suspected
Pseudomonas-2008-Wen-2883	PA	2007	120	New Mexico, USA	34.97	-105.03	23	equip	yes	urologists cytoscope
Pseudomonas-2009-Pen-2761	MDRPA	2007.17	306	Barcelona, Spain	41.39	2.17	51	unk	no	horoizontal transmission
Pseudomonas-2010-Lon-3054	PA	2007.75	61	Geneva, Switzerland	46.2	6.14	11	HCW	no	HCW, PTP suspected
Pseudomonas-2009-Pin-2921	MDRPA	2008.08	40	Nadu, India	15.32	75.71	20	env	yes	contaminated air conditioning solution
Resistance Types
tobramycin
gentamicin
carbenicillin
imipenem
meropenem
The transmission route was determined from the outbreak database 'Transmission'
description. The transmission route for VRE and MRSA was a lot more difficult to
ascertain. In general, if the database or the abstract made a strong statement
suggesting that they had confidence in the transmission route they were advocated
then I designated the transmission route along these lines.
The latitudes and logitudes were calculated from using this page:
http://universimmedia.pagesperso-orange.fr/geo/loc.htm

## Sheet: Klebsiella
Matchcode	Resistance	Start of outbreak	Duration (days)	Country	Lat	Long	Cases (patient)	Cases (HCW)	Transmission	Molecular Evidence	Comments
Klebsiella-1997-Bra-2326	KP	1988.25	31	France	0		7		unk	no
Klebsiella-1992-Coo-911	KP	1989.5	62	UK	0		9		HCw+env	yes
Klebsiella-1997-Bra-2327	KP	1990.67	303	France	0		11		unk	no
Klebsiella-1995-Eis-2187	KP	1991.08	852	Australia	0		42		HCW+env	yes	HCW hands + NBS Bath
Klebsiella-1996-Fre-651	KP	1992.5	123	UK	0		14		HCW	no
Klebsiella-1998-Pen-662	KP	1993	880	Spain	0		107		unk	no
Klebsiella-1998-Gai-663	KP	1993.5	153	France	0		8		equip	yes	ultrasonography coupling gel used in the emergency room
Klebsiella-1999-Roy-661	KP	1995.5	215	Royal Alexandra Hospital for Children, NSW, Australia	-33.8	150.99	7		unk	no
Klebsiella-2003-Ben-1737	KP	1996	90	Tunis, Tunisia	36.82	10.17	23		env	yes	database
Klebsiella-1998-Gni-3038	KP	1996.17	92	Warsaw, Poland	52.23	21.01	8		unk	no
Klebsiella-1998-Vil-656	KP	1996.17	245	Naples, Italy	40.84	14.25	27		HCW	no
Klebsiella-2000-Cot-908	KP	1996.42	153	Stellenbosch, South Africa	-33.94	18.86	191		insect	yes	cockroaches! And env contamination and medical equip
Klebsiella-2004-And-1647	KP	1996.42	30	Morelos, Mexico	18.68	-99.1	6		unk	no
Klebsiella-2004-Kac-1607	KO	1996.67	122	Paris, France	48.86	2.35	19		env	yes	database
Klebsiella-2005-Bou-2841	KP	1997	212	Sousse, Tunisia	35.83	10.63	57		equip	no
Klebsiella-2003-Gru-1692	KP	1997.17	153	Lelystad, The Netherlands	52.52	5.47	24		unk	no
Klebsiella-2003-Pes-1640	KP	1997.5	669	Rio de Janero, Brazil	-22.9	-43.21	219		HCW	no
Klebsiella-1998-Sha-653	KP	1997.5	92	London, UK	51.51	-0.128	7		HCW	no
Klebsiella-2000-Par-1784	KP	1997.92	62	Kuala Lumpur, Malaysia	3.14	101.69	8		equip	yes
Klebsiella-2000-Gir-2178	KP	1998.08	28	Paris, France	48.86	2.35	11		unk	no
Klebsiella-2001-Kom-1689	KP	1998.08	518	Kinki, Japan	34.7	135.59	24		unk	no
Klebsiella-2000-Nad-1690	KP	1998.17	365	Paris, France	48.86	2.35	13		unk	no
Klebsiella-1999-Gre-660	KP	1998.25	61	Johannesburg, S Africa	-26.2	28.05	6		unk	no
Klebsiella-1997-Bra-2325	KP	1998.25	1005	Clichy, France	48.9	2.3	17		equip	yes	fibroscope suspected
Klebsiella-2005-Qav-1716	KP	1998.5	62	New York	40.71	-74.01	14		unk	no
Klebsiella-2003-Aya-1569	KP	1999	31	Malatya, Turkey	38.36	38.31	11		HCW+equip	yes
Klebsiella-2005-Bos-1940	KP	1999.5	123	Sao Paulo, Brazil	-23.55	-46.64	15		HCW	yes
Klebsiella-2005-Oha-1935	KP	1999.67	1218	Garches, France	48.85	2.19	57		unk	no
Klebsiella-2005-van-1942	KP	2000.83	61	Tilburg, The Netherlands	51.59	5.08	7		env	yes	surgical rollboards
Klebsiella-2004-Car-1543	KP	2001.08	365	La Coruña, Spain	43.37	-8.4	21		env	no
Klebsiella-2004-Gup-1327	KP	2001.25	153	New York	40.71	-74.01	19		HCW	yes	in artificial nails
Klebsiella-2003-Bre-1691	KP	2001.5	243	Birmingham, UK	52.49	-1.89	33		unk	no
Klebsiella-2007-Maz-2614	KP	2001.58	487	Gelderland, The Netherlands	52.05	5.87	85		unk	no
Klebsiella-2003-Aya-1571	KP	2001.83	61	Malatya, Turkey	38.36	38.31	9		equip	yes
Klebsiella-2006-Mar-2331	KP	2002.17	214	Rio de Janerio, Brazil	-22.9	-43.21	6		unk	no
Klebsiella-2004-Bri-1771	KP	2002.17	396	Logroño, Spain	42.47	-2.45	12		env	yes
Klebsiella-2005-Kra-2062	KP	2002.25	276	Gdansk, Poland	54.35	18.65	149		unk	yes
Klebsiella-2007-FUK-2454	KP	2003.08	487	Saitama, Japan	35.86	139.65	6		equip	no
Klebsiella-2008-Roh-2804	KP	2004.33	92	Seoul, Korea	37.57	126.98	11		unk	no
Klebsiella-2009-Cas-2572	KP	2004.58	122	São Paulo, Brazil	-23.55	-46.64	34		HCW	yes
Klebsiella-2006-CAS-2412	KP	2004.58	212	Sao Paulo, Brazil	-23.55	-46.64	36		HCW	yes
Klebsiella-2010-Lyt-2916	KP	2004.92	396	Uppsala, Sweden	59.86	17.64	54		unk	no
Klebsiella-2007-Fon-2641	KP	2004.92	182	Rome, Italy	41.89	12.49	14		HCW	no
Klebsiella-2005-Iko-3014	KP	2004.92	121	Larissa, Greece	39.63	22.42	27		unk	no
Klebsiella-2009-Nad-2974	KP	2005	120	New York	40.71	-74.01	6		unk	no
Klebsiella-2005-Moo-2064	KP	2005	365	Durban, S Africa	-29.86	31.03	26		equip	yes	intraveneous glucose solutions
Klebsiella-2006-Men-2278	KP	2005.08	334	Palma de Mallorca, Spain	39.57	2.65	51		unk	no
Klebsiella-2008-Lyt-2969	KP	2005.33	214	Uppsala, Sweden	59.86	17.64	64		unk	no
Klebsiella-2008-Lau-2577	KP	2005.5	214	Belgium	50.5	4.47	30		unk	no
Klebsiella-2009-Vel-3061	KP	2005.58	181	Sevilla, Spain	37.38	6	160		unk	no
Klebsiella-2009-Ran-2505	KP	2006.08	59	Antananarivo, Madagascar	-18.91	47.53	10		equip	yes	aspiration tube
Klebsiella-2010-Gar-2908	KP	2006.67	1003	Rome, Italy	41.89	12.49	15		unk	no
Klebsiella-2010-Dum-289	KP	2006.75	488	Riga, Latvia	56.95	24.1	32		unk	no
Klebsiella-2009-Car-2875	KP	2006.92	273	Paris, France	48.86	2.35	36		unk	no
Klebsiella-2010-Vra-2835	KP	2007	365	Pula, Croatia	44.87	13.84	162		equip	yes	tracheal aspirates, intravascular catheters, intra-abdominal abscess aspirates
Klebsiella-2009-Lan-2570	KP	2007.25	153	NJ, USA	40.06	-74.41	9		HCW	no
Klebsiella-2010-Kon-2894	KP	2008.08	150	Thessaloniki, Greece	40.64	22.94	7		unk	no
Klebsiella-2010-Rui-2910	KP	2008.17	92	Logroño, Spain	42.47	-2.45	10		unk	no
Klebsiella-2011-Cal-3045	KP	2008.17	306	Barcelona, Spain	41.39	2.17	156		food	yes	food
Klebsiella-2010-Zuc-2890	KP	2008.67	153	Haifa, Isreal	32.83	34.97	15		unk	no
Klebsiella-2010-Aum-2869	KP	2008.92	243	Clermont-Ferrand, France	45.78	3.09	16		equip	yes	liquid detergent
Klebsiella-2010-Kas-2873	KP	2009.5	92	Paris, France	48.86	2.35	4		unk	no
Klebsiella-2010-Mau-2932	KO	2006.75	243	Thessaloníki, Greece			28		unk	no
Klebsiella-2008-Zár-2954	MDRKO	2005.16	184	Buenos Aires, Argentina			7		unk	no
Klebsiella-2004-Sar-1608	KO	2003.08	28	Ankara, Turkey			3		equip	no
Klebsiella-2004-Dec-1561	KO	2001.25	91	Paris, France			56		unk	no
Klebsiella-2003-Aya-1570	KO	2000.33	61	Malatya, Turkey			10		equip	yes	series of 3 outbreaks; results: tracheal aspirates
Klebsiella-2003-Aya-2858	CRKO	2000.33	28	Malatya, Turkey			10		equip	yes
Klebsiella-2001-Ber-318	MDRKO	1996.92	274	Saint-Etienne, France			53		HCW	no
Klebsiella-2001-Jeo-867	MDRKO	1997.83	61	Pusan, Korea			6		equip	yes	abstract: water reservoirs of humidifiers
Klebsiella-2000-Rei-931	KO	1996.75	912	Gießen, Germany			28		equip	yes	database: contaminated disinfectant solution
Klebsiella-1997-Wor-2200	MDRKO	1992.75	426	Addis Ababa, Ethiopia			203		equip	yes	database: contaminated intravenous fluids
Klebsiella-1995-Ven-2201	ESBL		210	New York, USA			63		HCW	no
Klebsiella-1992-Ran-930	PRKO	1985.92	396	Stockholm, Sweden			7		HCW	no
Klebsiella-1987-Kid-407	KA	1985.25	123	Coventry, UK			4		equip	yes	abstract: contamination of food blender for preparing milk-based drinks in the ward
Klebsiella-1978-Eid-636	Klebsiella spp.	1976.83	151	Coventry, UK			5		unk	no
Klebsiella-1978-Cur-862	KA	1976.08	454	Bristol, UK			241	1	HCW	no
Klebsiella-1978-Joy-408	KA	1977.75	31				6		equip	yes	database: contaminated hand washing bowls
Klebsiella-1977-Cas-928	GRKA	1977	150	London, UK			17	2	unk	no
	Klebsiella pneumoniae
	Klebsiella oxytoca
KA	Klebsiella aerogenes
G	Gentamicin
P	Piperacillin
ESBL	Klebsiella oxytoca Extended Spectrum Beta-Lactamase producing (ESBL)
c	cephalothin.

## Sheet: Acin
Matchcode	Strain	Start of outbreak	Duration (days)	city, Country	Lat	Long	Cases (patient)	Transmission	Molecular Evidence	Comments		193 search results under: "acinetobacter"
Acinetobacter-2010-Mád-3052	AU	2006.66	61	Szeged, Hungary			3	unk	yes			duplicates removed
Acinetobacter-2010-Jun-2902	MDRAB	2008	365	Seoul, Korea			200	equip	no	abstract: suspected transmission from mechanical ventilation, endotracheal tubes, central venous catheters		multiple organism cases removed
Acinetobacter-2010-LaF-2860	MDRAB	2004.42	304	Evanston, USA			18	env	yes	database: horizontal drainage system in the ICU
Acinetobacter-2010-Gul-3112	MDRAB	2008.92	151	Seattle, USA			5	unk	no
Acinetobacter-2010-Cul-2912	MDRAB	2006.75	132	Madric, Spain			41	HCW+equip	yes	database: HCW suspected & water in oxygen bubbler
Acinetobacter-2010-Cho-2834	CRAB	2007.75	304	Seoul, Korea			57	env+equip	yes	database: isolated from bed rails, bedside tables, infusion pumps, blood pressure cuffs, external surfaces of the endotracheal tubes of all patients receiving mechanical ventilation, ventilator control panels, and condensate formed in the inspiratory phase tubing of the ventilator circuits and HCW hands
Acinetobacter-2009-Mon-2699	MDRAB	2005.5	189	Badajoz, Spain			21	unk	yes
Acinetobacter-2009-Jam-2695	MDRAB	2006.08	28	Safat, Kuwait			6	HCW+equip	yes	contaminated urine bottles and bedpans and hands of HCW
Acinetobacter-2009-AlJ-2849	MDRAB	2004.08	356	Gaza, Palestine			40	unk	yes
Acinetobacter-2009-Rom-2891	MDRAB	2007	546	Belo Horizonte, Brazil			86	unk	yes
Acinetobacter-2009-Sim-2943	MDRAB	2007.25	20	Mineola, USA			7	HCW	no
Acinetobacter-2009-Jam-2697	MDRAB-C	2007.25	30	Safat, Kuwait			6	env+equip	yes	abstract
Acinetobacter-2009-Jam-2696	MDRAB	2006.25	61	Safat, Kuwait			12	env+equip	yes	abstract
Acinetobacter-2009-Tou-2509	AB	2006.33	304	Tunis, Tunisia			31	unk	yes
Acinetobacter-2009-Yan-2822	ESBLAB	2006.83	274	Seoul, Korea			49	unk	no
Acinetobacter-2008-Kil-2482	AS		7	Ankara, Turkey			5	unk	yes
Acinetobacter-2008-ENO-2466	AB	2005.83	181	Cambridge, UK			19	env	yes	database
Acinetobacter-2008-Fon-2760	AB	2005.75	334	Rome, Italy			13	HCW	no
Acinetobacter-2008-Zar-2733	AB	2004.83	365	Napoli, Italy			17	unk	yes
Acinetobacter-2008-Cet-3137	AB	2006.25	275	Isparata, Turkey			17	equip	yes	abstract: tracheal aspirates
Acinetobacter-2008-Cet-3136	AB	2006	424	Isparata, Turkey			12	equip	yes	abstract: tracheal aspirates
Acinetobacter-2008-She-2597	AB	2005.33	426	Houston, USA			107	unk	yes
Acinetobacter-2008-Kim-2555	AB	2005.33	92	Daegu, Korea			42	unk	yes
Acinetobacter-2008-Mar-2550	MDRAB	2006	98	Athens, Greece			14	HCW+env	yes	database
Acinetobacter-2008-Mer-2581	MDRAB	2005.75	396	Izmit, Turkey			47	equip	no	suggested contamination of respirators
Acinetobacter-2008-Els-2807	MDR Acinetobacter	2006.25	30	Darwin, Australia			13	unk	yes
Acinetobacter-2008-She-3071	MDRAB	2005.33	61	Houston, USA			107	unk	no
Acinetobacter-2007-Zan-3029	MDRAB	2002.75	791	Lausanne, Switzerland			9	env	yes	database
Acinetobacter-2007-Gio-3026	MDRAB	2004.33	92	Rome, Italy			15	unk	yes
Acinetobacter-2007-Val-3003	CRAB	1995	2190	Sydney, Australia			177	unk	yes
Acinetobacter-2007-Zho-3021	EeSBLAB	2003.58	518	Hangzhou, China			95	unk	yes
Acinetobacter-2007-Lee-2633	AB	1999.42	30	Tainan, Taiwan			11	unk	yes	database:After inappropriate preparation of the morphine solution was identified and stopped, the outbreak ended.
Acinetobacter-2007-Tie-2797	MDRAB	2006	275	Toronto, Canada			4	env+equip	yes	database: ventilator
Acinetobacter-2007-You-2987	MDRAB	2004.92	276	Denver, USA			67	env+equip	no
Acinetobacter-2007-Mar-3023	MDRAB	2003.25	91	Tel-Aviv, Israel			96	HCW+PTP	no
Acinetobacter-2007-STE-2450	AB	2003	730	Akron, USA			151	unk	yes
Acinetobacter-2007-CHA-2449	AB	2004.75	92	Taipei, Taiwan			9	env	yes	only one environmental sample positive
Acinetobacter-2007-WYB-2430	AB	2004.67	335	Brussels, Belgium			30	PTP	yes
Acinetobacter-2006-Alp-2707	AB	2002.17	396	Kayseri, Turkey			41	equip	yes	database: intravascular catheter
Acinetobacter-2006-Bog-3009	MDRAB	2004.67	365	Brussels, Belgium			17	unk	no
Acinetobacter-2006-Poi-2703	AB	2003.83	730	Athens, Greece			93	unk	no
Acinetobacter-2006-DeV-2541	AB	1999.08	89	Merida, Venezuela			16	equip	no
Acinetobacter-2006-Jeo-2792	AB	2004.42	183	Busan, Korea			2	unk	yes
Acinetobacter-2006-Wil-2225	MDRAB	2001.42	548	London, United Kingdom			136	HCW+env	yes	database: curtains, slings from patient-lifting equipment, cleaned reusable laryngoscope blades, gas taps behind the beds, mops, buckets, door handles, and computer keyboards.
Acinetobacter-2006-De-2148	AB	1999.08	120	Merida, Venezuela			16	HCW	yes
Acinetobacter-2006-Lon-2328	MDRAB	2005.25	91	Italy			14	equip	no	database: nurse's gloves, a physician's disposable coat, a wash basin and a patient's chart cover.
Acinetobacter-2006-Bog-2318	MDRAB	2004.67	212	Brussels, Belgium			17	unk	no
Acinetobacter-2006-Idz-2248	A spp.	2004.58	61	The Netherlands			4	PTP	no
Acinetobacter-2006-Kra-2344	AB	2003.25	91	Athens, Greece			31	unk	yes	only one ICU bed positive
Acinetobacter-2006-Pou-2091	MDRAB	2002.17	245	Athens, Greece			15	unk	yes
Acinetobacter-2005-Gud-2065	MDRAB	2003.5	62	Van, Turkey			9	HCW+equip	yes	database: gloves, telephone receiver, ventilation equipment and monitors
Acinetobacter-2005-Naa-1907	MDRAB	2003.92	212	Tahiti, French Polynesia			24	unk	no
Acinetobacter-2005-del-1850	MDRAB	2001.75	335	La Coruna, Spain			30	unk	no
Acinetobacter-2005-Bri-1978	MDRAB	2001.75	182	Uberlândia, Brazil			11	PTP	yes	env and hand cultures were negative
Acinetobacter-2005-Car-1749	ESBLAB	2001.58	92	Paris, France			33	PTP	no
Acinetobacter-2005-Jeo-1847	MDRAB	2003	244	Busan, Korea			36	unk	no
Acinetobacter-2005-Pim-1676	MDRAB	2003.92	121	Geelong, Australia			10	equip	no	suspected respiratory equipment
Acinetobacter-2005-Mas-1674	AB	2002.5	243	Philadelphia, Pennsylvania			69	unk	no
Acinetobacter-2005-Her-1646	MDRAB	2003.58	243	Toulouse, France			6	unk	no
Acinetobacter-2005-Jeo-1679	ESBLAB	2003.08	212	Busan, Korea			10	unk	no
Acinetobacter-2005-Abb-3024	MDRAB	2001	181	Tel Aviv, Israel			118	HCW+PTP	no
Acinetobacter-2004-El-1287	MDRAB	2002	181	Doha, Qatar			21	HCW+env+equip	yes
Acinetobacter-2004-Man-1540	A spp.		7	Saudi Arabia			7	equip	yes	database: transtracheal aspirate cultures in seven intubated neonates
Acinetobacter-2004-Ber-1642	MDRAB	2003	365	Leiden, The Netherlands			5	equip+air	yes	database: dust inside the continuous veno-venous hemofiltration (CVVH) machines
Acinetobacter-2004-Ber-1641	MDRAB	2000.75	426	Leiden, The Netherlands			29	equip+air	no	database: dust in the interior of a mechanical ventilator
Acinetobacter-2004-Bor-1489	MDRAB	2003.17	61	Tübingen, Germany.			14	PTP+env	no	negative env, equip, water; only one patient's ventilator was positive
Acinetobacter-2004-Her-3142	AB	2000.08	150	Madrid, Spain.			18	unk	no
Acinetobacter-2004-Her-3082	MDRAB	2000.17	334	Madrid, Spain			18	unk	no
Acinetobacter-2004-Den-1286	AB	1998	730	Leeds, UK			19	unk	no
Acinetobacter-2004-Sev-1313	A spp.	1992.83	181	São Paulo, Brazi			16	equip	yes	database: mechanical ventilation
Acinetobacter-2004-Wri-1334	MDRAB	2002.5	123	Baltimore, USA			13	PTP	no
Acinetobacter-2004-Hig-3079	MDRAB	1991.67	487				34	unk	no
Acinetobacter-2004-Hig-3078	MDRAB	1991.83	181				9	unk	no
Acinetobacter-2004-De-1435	MDRAB	2001.92	121	South Africa			14	unk	no
Acinetobacter-2004-Mar-1655	AB	2003.67	61	Baltimore, USA			7	unk	no
Acinetobacter-2004-Zar-3086	MDRAB	2002	365	Italy			43	HCW+equip	yes	database: humidifiers and monitors, and hand carriage
Acinetobacter-2004-Wro-1487	MDRAB	1998.92	182	Warsaw, Poland			7	equip	no	only one culture in suctioning equipment
Acinetobacter-2004-Zar-3085	MDRAB	1999.58	577	Naples, Italy			81	PTP	no
Acinetobacter-2003-Aya-1759	MDRAB	2000	365	Malatya, Turkey			21	unk	no
Acinetobacter-2003-Mit-1794	MDRAB	1997.08	181	New Delhi, India			47	env+equip	yes	intravenous catheter and washbasin
Acinetobacter-2003-Wan-1412	MDRAB	2000.83	61	Taipei, Taiwan			7	env	yes	database: bed rails, bedside tables, surface of ventilators and infusion pump, water for nasogastric feeding and ventilator rinsing and sinks.
Acinetobacter-2003-Bay-1766	MDRAB	1999	365	Manchester, UK			13	env	yes	database: ventilator panels, mattress cover, suction apparatus, sink taps, dermatomes, skin graft knives, anaesthetic equipment, fluid warmers
Acinetobacter-2003-Dal-1648	MDRAB	1999	365	Curitiba, Brazil			8	unk	no
Acinetobacter-2003-Mel-1411	MDRAB	1999.42	122	Beer-Sheva, Israel			17	equip	no
Acinetobacter-2003-Smo-3150	MDRAB	2000	365	Beer-Sheva, Israel			6	unk	no
Acinetobacter-2003-Smo-3149	MDRAB	2000	365	Beer-Sheva, Israel			6	unk	no
Acinetobacter-2002-Das-1410	MDRAB	1998.92	121	Birmingham, UK			13	env	yes	database: bed surfaces, surfaces of equipment, floor mops (dried) and curtains
Acinetobacter-2002-Lev-1768	MDRAB	2000.5	7	Ioannina, Greece			5	HCW+env	no
Acinetobacter-2002-Van-1427	A spp.	1999.92	212	Utrecht, The Netherlands			23	env	yes	database
Acinetobacter-2002-Ayg-682	CRAB	1999.25	91	Istanbul, Turkey			12	env	yes	database: 7.1% environment contaminated
Acinetobacter-2002-Wu-1763	MDRAB	1998.5	607	Taoyuan, Taiwan				unk	no
Acinetobacter-2002-Sim-1360	MDRAB	1998.92	486	North York, Ontario, Canada			31	HCW+env	yes	database: electrocautery equipment in the operating room, the table, hose and drain of the hydrotherapy room, and paper towel dispensers
Acinetobacter-2002-Wag-2004	MDRAB	1999.67	638	The Netherlands			66	HCW	yes	database: nurse nasal passage
Acinetobacter-2002-Hua-1755	MDRAB	2000.58	61	Taoyuan, Taiwan			6	HCW	yes	database
Acinetobacter-2001-Rob-1754	MDRAB	1998.83	120	South Auckland, New Zealand			15	HCW+env	yes	database: intravascular pump support stand; the basket containing the suctioning equipment including water from the suction jug; the front panel of the ventilator control device; bed control and the door handle of the ante-chamber room through which all staff entering or exiting the burns rooms pass. The portable X-ray machine used within the ICU was also contaminated.
Acinetobacter-2001-Mah-1558	AB	1996.42	487	Riyadh, Saudi Arabia			15	HCW	no
Acinetobacter-2001-Fie-1757	MDRAB	1996.33	276	Paris, France			13	unk	no
Acinetobacter-2001-Lin-1753	AB	1996.08	242	Singapore			103	HCW	no
Acinetobacter-2001-Pod-1795	MDRAB	1996.83	426	Orange, USA			52	env	yes	abstract: ventilator water traps, sinks, and bedrails
Acinetobacter-2001-Jee-2333	MDRAB	1999.08	242	Durban, South Africa			23	unk	no
Acinetobacter-2000-Bou-3096	MDRAB	1997.08	303	Spain			29	unk	no
Acinetobacter-2000-Ona-1783	MDRAB	1998.25	61	Norway			4	equip	yes	database: shower trolley
Acinetobacter-2000-Bou-702	MDRAB	1997.08	303	Madrid, Spain			29	unk	no
Acinetobacter-2000-D`A-857	MDRAB	1998.08	59	Nashville, USA			18	unk	no
Acinetobacter-2000-App-1914	MDRAB	1996	730	Los Angeles, USA			96	unk	yes
Acinetobacter-2000-Cor-1910	CRAB	1997	546	Barcelona, Spain			262	env	yes	database
Acinetobacter-2000-Kap-810	AJ	1994.42	122	Germany			3	env	yes	database: water system
Acinetobacter-1999-Bie-701	MDRAB	1994.42	395	Amiens, France			17	unk	no
Acinetobacter-1999-de-811	AJ		1277	Leiden, The Netherlands			6	equip	yes	abstract: intravenous fat emulsion
Acinetobacter-1999-Pil-805	A spp.	1997	16	Durban, South Africa			9	equip	no
Acinetobacter-1999-Cat-804	AB	1996	212	Buenos Aires, Argentina			15	env	no	database: isolates from bed rails but does not explain tranmission route
Acinetobacter-1999-Hus-854	AB	1995.17	212	Cleveland, USA			14	HCW+env	no
Acinetobacter-1999-Yoo-852	AB	1996.83	212	Seoul, Korea			23	HCW+equip	yes	abstract: mechanical ventilator and hands
Acinetobacter-1999-Nee-1367	AB	1997.25	61	USA			9	HCW+env	no
Acinetobacter-1999-Bie-2988	MDRAB	1994.42	395	Amiens , France			17	unk	no
Acinetobacter-1999-McD-1538	A spp.	1994.67	1064	Edinburgh, UK			48	unk	no
Acinetobacter-1998-Cox-1963	AB	1995.08	181	Columbia, USA			16	unk	yes
Acinetobacter-1998-Kap-1526	MDRAB	1996.25	181	New Delhi, India			9	drug	yes	database: heparinized saline solution
Acinetobacter-1998-McD-872	A spp.	1996.58	7	Atlanta, USA			8	drug	yes	database: IV
Acinetobacter-1998-Vil-869	AB	1989.67	365	France			11	unk	no
Acinetobacter-1997-Hor-812	AB	1884	669	The Netherlands			43	unk	no
Acinetobacter-1997-Ber-706	AJ	1995.83	30	Leiden, The Netherlands			6	equip	yes	database: intravascular catheters
Acinetobacter-1997-Koe-1441	MDRAB	1994.92	151	Amsterdam, The Netherlands			13	HCW	no
Acinetobacter-1997-Aya-1528	MDRAB	1995	151	Barcelona, Spain			21	unk	no
Acinetobacter-1996-Ril-1934	MDRAB	1993	730	Australia			45	HCW	no
Acinetobacter-1996-Deb-1439	AB	1993	546	St. Radboud, The Netherlands			15	env	yes	database: tap water, sinks, workplace surfaces, etc
Acinetobacter-1996-Kau-1473	AB	1993.25	122	Toronto, Canada			48	equip+env	yes	database: sinks, temperature probe, ventilator circuit component, filter
Acinetobacter-1996-Lev-853	MDRAB	1992.92	121	São Paulo, Brazil			71	unk	no
Acinetobacter-1996-Sne-700	AB	1992.92	10	Denmark			5	unk	no
Acinetobacter-1995-Sce-1437	MDRAB	1992.75	123	Houston, USA			25	unk	no	environment excluded
Acinetobacter-1995-Van-856	AB	1993.5	31	Ghent, Belgium			5	unk	no
Acinetobacter-1995-Van-855	A spp.	1993.25	30	Ghent, Belgium			4	unk	no
Acinetobacter-1995-Lyy-1516	MDRAB	1992.58	396	Helsinki, Finland			35	env	yes	database: heat panels of an operation room and a patient room.
Acinetobacter-1995-Cro-814	MDRA spp.	1992.75	212	Nottingham, UK			37	env	yes	database
Acinetobacter-1995-Wee-1520Acinetobacter spp	A spp.	1990	1095	Hengelo, The Netherlands			137	env	yes	feather pillows
Acinetobacter-1995-She-1912	AB	1993.17	92	Cork, Ireland			10	unk	no
Acinetobacter-1995-Aub-1937	AB	1992.83	151	Saint-Etienne, France			15	unk	no
Acinetobacter-1994-Go-799	AB	1991.67	395	New York, NY			59	HCW+env	yes	abstract
Acinetobacter-1994-Reb-790	AB	1990.25	153	Philadelphia, Pennsylvania			50	unk	no
Acinetobacter-1994-Tan-684	IRAB	1991.08	424	Paris, France			31	env	yes	database: environment
Acinetobacter-1994-Ahm-1529	MDRAB	1988	31	Jamaica, NY,USA			7	equip	yes	database: mouthpiece of a peak flow meter
Acinetobacter-1993-Dob-1524	AB	1992	59	Bad Elster. Germany			8	drug	yes	mixture of heparin and isotonic saline solution
Acinetobacter-1993-Sie-1568	AB	1984	1825	Tel Aviv, Israel			25	HCW	no
Acinetobacter-1993-Gra-691	AB	1993.08	59	Berlin, Germany			10	unk	no
Acinetobacter-1993-Gra-692	MDRAB	1990	120	Berlin, Germany			13	unk	no
Acinetobacter-1991-Viv-1650	AB	1990	20	Chile			11	equip	yes	database: one laryngoscope and one oxymeter
Acinetobacter-1991-Pat-714	AB	1987.92	62	New Haven, USA			9	HCW+equip	no	medication nebulizer and gloves
Acinetobacter-1990-Bre-693	AB	1988	365	Innsbruck, Germany			9	unk	no	suspected IV
Acinetobacter-1990-Sch-716	AB	1988	365	Bochum, FR Germany			41	equip	yes	abstract: air humidifiers
Acinetobacter-1990-Con-688	AB	1986.33	183	Ottawa, Canada			48	equip	yes	database: temperature probes, oxygen monitor probes, and some pressure alarms
Acinetobacter-1990-Cef-1517	MDRAB		30	Newcastle, UK			6	equip	no	suspected equipment
Acinetobacter-1990-Bec-1486	MDRAB	1986.17	214	Atlanta, USA			72	env+equip	yes	database: transducers used for pressure monitoring, Four pressure-sensitive diaphragms (heads) and five domes in-use on four patients also as thirteen cultures from sets in-storage were positive
Acinetobacter-1989-Vil-2025	MDRAB	1986.92	212	Barcelona, Spain			25	unk	no
Acinetobacter-1989-Kel-1440	MDRAB	1988.25	30	Bombay, India			8	equip	yes	abstract: needles and methotrexate
Acinetobacter-1988-Van-1523	MDRAB	1984	273	Utrecht, The Netherlands			11	equip+air	yes	database: valve reservoir in ventilator
Acinetobacter-1987-All-704	AB	1984.75	304	UK			36	HCW+env+air	yes	abstract: hands, air, environment
Acinetobacter-1985-She-1398	AB	1981	273	USA			63	env	yes	database: mattress
Acinetobacter-1985-Ger-690	AL	1980.58	153	USA			8	env	no	database: suspected via room humidifier
Acinetobacter-1985-Sto-1518	MDRAB	1983	181	UK			10	equip	yes	database: mouthpiece on 'Ambu' bag used for resuscitation
Acinetobacter-1983-Gre-1426	MDRAB	1982	151	UK			17	equip	yes	database: patient washbowls
Acinetobacter-1983-Kan-710	AL	1978.83	61	USA			16	drug	no	abstract: dilute heparinized saline solution
Acinetobacter-1982-Car-689	AB	1978.58	184	USA			37	PTP	no
Acinetobacter-1980-Cun-1530	MDRAB	1977.25	61	USA			19	equip	yes	Wright respirometers
Acinetobacter-1980-Low-1724	MDRAB	1979	365	UK			8	env+equip	yes	database: pools of water, washer-pasteurizer, urine jugs
Acinetobacter-1980-Fre-1449	MDRAB	1979	181	UK			40	equip	yes	database: washing bowls and a kidney dish, dialysis fluid, ventilator tubing and tracheal suction catheter
Acinetobacter-1978-Cas-1445	MDRAB	1976	31	USA			7	equip	yes	database: respiratory care equipment, Wright respirometer, and Saline solution
Acinetobacter-1978-Abr-709	AB	1975	273	USA			17	equip	yes	abstract: 14/25 contaminated peritoneal dialysate
Acinetobacter-1978-Bux-708	AB	1975.67	242	USA			44	HCW	yes	abstract: hand colonization
Acinetobacter-1977-Smi-699	AB	1975.92	151	USA			24	equip	no	abstract: humidifiers suspected
A. septicus	AS
Acinetobacter junii	AJ
Acinetobacter ursingii	AU			A. baumannii is a frequent cause of nosocomial pneumonia, especially of late-onset ventilator associated pneumonia
Acinetobacter baumannii	AB			A. baumannii can survive on the human skin or dry surfaces for weeks.
Acinetobacter lwoffi	AL			because of the bacteria's ability to colonize indwelling medical devices (such as catheters).
				ability of Acinetobacter species to adhere to surfaces, to form biofilms, and to display antibiotic resistance
				A. baumannii can survive on dry surfaces for up to 20 days, they pose a high risk of spread and contamination in hospitals,
				duplicates	1
				multiple species	3
				no duration	2
Carbapenem	C

## Sheet: Serratia
Matchcode	Strain	Start of outbreak	Duration (days)	Country	Lat	Long	Cases (patient)	Transmission	Molecular Evidence	Comments
Serratia-2011-Mad-3073	SM	2008.83	92	Jeddah, Saudi Arabia			14	equip	yes	abstract: contaminated shampoo
Serratia-2011-Bay-3042	SM	2006.16	92	Trabzon, Turkey			10	HCW+equip	yes	abstract: hands, one hand-washing sample and two breast milk samples
Serratia-2010-Suh-2889	ESBLSM	2005.42	183	Seoul, Korea			9	unk	no
Serratia-2009-SuJ-3103	SM	2007.83	39	Atlanta, USA			22	equip	no
Serratia-2009-Buf-2503	SM	2006.25	122	Rennes, France			5	HCW+equip	yes	database: soap dispense
Serratia-2009-Gul-2497	SM	2006.92	90	Kahramanmaras, Turkey			8	unk	no
Serratia-2009-Blo-2892	SM	2007.75	151	Atlanta, USA			162	equip	yes	database: contaminated heparin syringes
Serratia-2008-Fri-2594	SM	2004.16	184	Victoria, Australia			51	HCW	no
Serratia-2008-deB-2548	SM	2005	393	Leiden, Netherlands			21	unk	no
Serratia-2008-Rab-2537	SM	2006.18	245	Angers, France			9	equip	yes	abstract: soap bottle
Serratia-2008-ALJ-2464	SM	2005	365	Gaza Strip, Palestine			159	HCW	yes
Serratia-2008-RAB-2462	SM	2006.16	245	Angers, France			9	unk	no
Serratia-2008-IVA-2477	ESBLSM	2003.33	61	Sofia, Bulgaria			9	HCW+env	yes
Serratia-2008-Mar-2580	MDRSM	2004.75	151	Baltimore, USA			18	HCW	no
Serratia-2007-Gil-2786	SM	2003.92	761	Victoria, Australia			99	unk	no
Serratia-2006-Pan-2114	MDRSM		2	Brescia, Italy			6	env+equip	no
Serratia-2006-Civ-2314	SM	2001.33	31	Los Angeles, USA			11	equip	yes	betamethasone vials
Serratia-2006-de-2362	ESBLSM	2002.33	914	Groningen, The Netherlands			18	HCW	yes	hands
Serratia-2006-Yat-2228	MDRSM	2002.25	426	Akita, Japan			4	unk	no
Serratia-2006-Hor-2227	MDRSM	2000.83	395	Barcelona, Spain			19	env	yes	contaminated faucet
Serratia-2006-Dav-2129	MDRSM	2001.75	273	Birmingham, UK			18	HCW	no
Serratia-2006-Gil-2687	SM	2003.58	273	Victoria, Australia			58	unk	no
Serratia-2006-DEV-2400	SM	2002.33	914	Groningen, The Netherlands			18	HCW	yes	hands
Serratia-2006-Jep-2790	SM	2003.16	153	N/A			6	HCW	yes
Serratia-2006-Gil-2066	SM	2003.58	272	Melbourne, Australia			58	unk	no
Serratia-2005-Yoo-2061	SM	2002.16	761	Seoul, Korea			74	equip	yes	urine jugs
Serratia-2005-Cen-1720	SM	2005	31	N/A			6	unk	no
Serratia-2005-Cul-1666	SM		91	Salford, UK			4	equip	no
Serratia-2005-Dub-2072	SL	2001.08	789	Toulouse, France			17	unk	yes
Serratia-2004-Lai-1588	SM	2001.42	92	Worchester, USA			11	unk	yes
Serratia-2004-Mil-1586	SM	2002.5	61	New York, USA			4	HCW	no
Serratia-2004-Bag-3131	MDRSM	2001.42	273	Napoli, Italy			13	unk	no
Serratia-2004-Sar-1604	SM	1999.92	973	Helsinki, Finland			19	unk	yes
Serratia-2004-Mil-1585	SM	2001.66	61	New York, USA			5	HCW+env	yes
Serratia-2004-Alf-1383	MDRSM	2001.83	28	Kuala Lumpur, Malaysia			8	env	yes
Serratia-2004-Tan-1584	SM	2001.92	427	Shinjuku-ku, Japan			12	equip	yes	contaminated heparin solution
Serratia-2003-Su-2253	SM	1998.25	365	Taoyuan, Taiwan			87	equip	yes	contamined urine bottles
Serratia-2003-Mir-2262	SM	2000.33	31	Mexico City, Mexico			4	HCW	no
Serratia-2004-Tak-3087	SM	1999.5	365	Osaka, Japan			71	HCW+equip	yes	soap, drying rack, soap
Serratia-2002-Fle-1615	SM	1998.16	274	Zurich, Switzerland			30	env	yes	sinks
Serratia-2002-Ass-1578	SM	2000.75	182	Vienna, Austria			10	unk	yes
Serratia-2002-Fle-1617	SM	2000.16	153	Zurich, Switzerland			19	HCW	yes
Serratia-2002-Fle-1616	SM	1999.92	92	Zurich, Switzerland			24	env	yes	milk kitchen sink
Serratia-2002-Ste-1609	SM	1998.66	91	Leipzig, Germany			15	unk	yes
Serratia-2002-Seb-1572	SM	1999.42	122	Philadelphia, USA			23	unk	yes
Serratia-2002-Ese-1403	SM	2000.16	122	Kayseri, Turkey			17	equip	no
Serratia-2002-Udu-1402	SM	2000.42	153	Al Ain, United Arab Emirates			36	air	yes
Serratia-2002-van-1027	SM	1999.66	395	Groningen, The Netherlands			36	drug	yes	medication
Serratia-2001-Hen-1544	SM	1999.66	61	Toronto, Canada			7	drug	yes	database: contaminated propofol; negative environment
Serratia-2001-Pra-1611	SM	1999.16	122	Milwaukee, USA			8	HCW	no	environment negative
Serratia-2001-Man-552	SM	1995.25	275	Pennsylvania, USA			14	HCW+env	yes
Serratia-2001-Gro-546	SL	1999.42	92	Atlanta, USA			17	drug	yes	contaminated drug: epoetin alfa
Serratia-2001-Jan-1612	MDRSM	1999.08	212	Taipei, Taiwan			9	HCW+equip	yes	hands, hand-washes and doors of incubators
Serratia-2001-Har-548	SL	1999.75	92	Prescot, UK			16	equip	yes	contaminated pressure monitoring equipment: syringes and connector tubing
Serratia-2001-Vil-1610	ESBLSM	1998.66	456	Rome, Italy			56	HCW+equip	yes	two handwashing disinfectants and the hands of a nurse; env negative
Serratia-2000-Kno-533	SM	1998.66	303	Dublin, Ireland			24	HCW	no
Serratia-2000-Hej-2284	SM	1988	2555	Dublin, Ireland			311	HCW	no	env negative
Serratia-2000-Jon-555	SM		63	Glasgow, Scotland			17	equip	yes	laryngoscope blade
Serratia-2000-Jon-3135	MDRSM		60	Glasgow, Scotland			17	unk	yes
Serratia-2000-Ayg-2263	MDRSM	1998	365	Ankara, Turkey			7	unk	yes
Serratia-1999-Ber-517	SM	1994.83	212	Saint-Etienne, France			49	drug	yes	disinfectants and antiseptics, with the exception of a bottle of Liprocil (lipid enteral feed additive
Serratia-1999-Yoo-535	SM	1996.33	153	Seoul, Korea			16	HCW+env	yes	mechanical ventilator and personnel
Serratia-1999-Bri-2172	ESBLSM	1997.92	515	Uberlandia, Brazil			53	env	yes	sink drains
Serratia-1999-Hoy-2277	SM		56	Cleveland, USA			8	unk	yes
Serratia-1998-Her-725	SM	1996.08	120	Dublin, Ireland			15	HCW+equip	no	contaminated bed-pan macerator, suspected hand spread but no evidence
Serratia-1998-Vig-520	SM	1992.08	273	Quebec, canada			151	drug	yes	chlorhexidine
Serratia-1997-Pas-507	SM	1994.58	61	Berkeley, Usa			7	HCW	yes
Serratia-1997-Shi-621	SM	1996.16	92	Taichung, Taiwan			17	HCW+equip	yes	urinals
Serratia-1997-Edg-532	SM	1995.25	61	Texas, USA			3	unk	no
Serratia-1997-Cim-522	SM		244	Vancouver, Canda			12	equip	no	suspected glutaraldehyde disinfectant
Serratia-1997-Arc-2157	SM	1994.58	457	Atlanta, USA			32	HCW+equip	yes	contaminated 1% chlorxylenol soap
Serratia-1996-Bos-620	SM	1994.33	92	Marseille, France			16	drug	yes	hexetidine solution (antiseptic for patient mouth washing) -- diluted
Serratia-1996-Mir-713	SM	1995.16	153	San Antonio, USA			33	unk	yes
Serratia-1995-Deb-509	MDRSM	1993.33	214	Nijmegen, The Netherlands			27	HCW	no
Serratia-1994-Pag-523	ESBL SM	1993.08	273	Pavia, Italy			43	unk	no
Serratia-1994-Liu-515	SM	1993.83	30	Taichung, Taiwan			7	unk	no
Serratia-1994-Fre-510	SO	1992.66	61	Johannesburg, South Africa			8	equip	yes	contaminate parenteral nutrition fluid, isolator
Serratia-1993-Vol-1137	SM	1985.75	31	Secretaria Salud, Mexico			3	unk	no
Serratia-1993-Ste-525	SM	1990.33	61	Vellore, India			28	drug	yes	contaminated antibiotic cream
Serratia-1993-Van-2162	SM	1990.75	31	Utrecht, The Netherlands			7	equip	yes	contaminated bronchoscope
Serratia-1992-Cha-527	SM	1992	90				10	equip	no
Serratia-1992-Sok-530	SM	1988.25	274	Oak Lawn, USA			14	equip	yes	electrocardiogram rubber welsh bulbs
Serratia-1991-Cor-1138	SM	1988.16	92	Mexico			21	unk	no
Serratia-1991-Kri-534	SM	1989.16	306	Bangalore, India			21	equip	yes	dialysis unit
Serratia-1989-Zai-567	SM	1987.08	89	Mexico City, Mexico			32	HCW	yes
Serratia-1989-McA-565	SM	1984.5	608	Glasgow, Scotland			10	equip	yes	acqueous chlorhexidine
Serratia-1989-Lew-564	SM	1978.83	92	London, UK			5	equip	no	suspected skin disinfection brush
Serratia-1988-Cet-568	SM	1983.16	184	Lyon, France			15	equip	no	suspected coagulation testubes, citrate solution, reused syringes
Serratia-1987-Nak-1806	SM	1981.83	120	N/A			11	equip	yes	cotton balls
Serratia-1987-Bra-2173	SM	1984.75	123	Tel-Aviv, Israel			34	unk	yes
Serratia-1987-Wil-569	SM	1985.08	59	N/A			10	equip	yes	shaving equipment
Serratia-1986-Gra-718	SM	1982	273	N/A			30	equip	yes	contaminated milk and pumps
Serratia-1984-Dug-538	SM	1982.33	365	N/A			62	unk	no
Serratia-1984-Ser-722	MDRSL	1981.58	92	N/A			10	equip	yes	fluid in disposable dome of sytometer
Serratia-1984-Smi-711	SM	1981.58	457	N/A			153	unk	no
Serratia-1984-Oku-610	SM	1980.92	608	N/A			192	unk	no
Serratia-1984-Ech-609	SM	1977.33	396	N/A			38	equip	no
Serratia-1983-Lew-1629	NRSM		154	N/A			13	unk	yes
Serratia-1983-Liu-705	SM	1982.83	120	China			30	unk	no
Serratia-1982-Chr-672	MDRSM	1979.16	306	N/A			92	HCW+equip	yes	Hands, skin cleanser, suction tubing, manual infant resuscitation bags
Serratia-1982-Gei-671	SM	1981.08	90	N/A			9	HCW	no
Serratia-1981-Rut-712	MDRSM	1978.66	547	N/A			32	equip	yes	urine measuring containers and urometers
Serratia-1981-Cha-619	SM	1978	546	N/A			50	unk	no
Serratia-1981-Mut-601	MDRSM	1979.42	92	N/A			11	HCW	yes
Serratia-1981-Ana-2147	MDRSM	1979.66	62	N/A			16	equip	yes	brushes for hand washing
Serratia-1980-Ehr-618	SM	1978.42	122	N/A			6	equip	yes	contamined pressure manometer for extracorporeal circulation
Serratia-1979-Don-597	SM	1978	212	N/A			17	HCW+equip	yes	transducer heads
Serratia-1976-Sta-723	SM	1973.92	427	N/A			42	HCW	yes	HCW hands
Serratia-1976-Sch-622	SM	1973.25	275	N/A			214	HCW	no
Serratia-1976-Mad-596	SM	1972.92	31	N/A			115	env	yes
Serratia-1975-Wal-554	SM	1973.33	61	N/A			6	equip	no
Serratia-1975-Ric-608	SM	197125	61	N/A			3	equip	yes	ventilation humidifier
Serratia-1970-San-551	SM	1968.33	304	N/A			374	HCW+equip	no
Serratia-1969-Cab-557	SM	1967.75	182	N/A			49	equip	no
Serratia-1968-Rin-559	MDRSM	1967.33	153	N/A			19	equip	no
Serratia-1966-McC-3069	SM	1965.08	89	N/A			22	equip	yes	caps of plastic saline bottles
Serratia liquefaciens
Serratia odorifera
Serratia marcescens
A. septicus	AS
Acinetobacter junii	AJ
Acinetobacter lwoffi	AL

## Sheet: Enterobacter
Matchcode	Strain	Start of outbreak	Duration (days)	Country	Lat	Long	Cases (patient)	Transmission	Molecular Evidence	Comments
Enterobacter-2010-Kru-2855	ESBL EC	2007.42	183	Freiburg, Germany			23	equip	no
Enterobacter-2010-Ote-2903	EC		91	Madrid, Spain			3	unk	no
Enterobacter-2007-Paa-3030	ESBL EC	2001	1460	Utrecht, The Netherlands			480	env	yes	4 separate episodes
Enterobacter-2007-Cau-2659	DRES	1994.33	62	Nottingham, UK			17	food	yes	formula and unopened powdered ifnant formula
Enterobacter-2007-Mor-2729	ESBL EC	2002.66	242	Harayamadai, Japan			4	HCW	no	only found in patient urine samples
Enterobacter-2007-MAN-2446	ESBL EC	2005.5	92	Barcelona, Spain			7	equip	no
Enterobacter-2007-Fon-2638	ESBL EC	2004	516	Rome, Italy			3	unk	no
Enterobacter-2007-Cam-2628	EH	2004.25	61	Brazil			19	equip	yes	Total parenteral nutrition (TPN) solution contaminated by E. hormaechei
Enterobacter-2006-van-2136	MDREC	2005.08	120				15	equip+env	yes	contaminated mattresses and transmission via contaminated aerosols
Enterobacter-2006-Bre-2307	EC	2004.25	61	London, UK			5	equip	yes	contaminated ice slush used to achieve cardioplegia
Enterobacter-2006-Lev-2094	EC	2001.25	306	Utrecht, The Netherlands			53	PTP	no
Enterobacter-2005-Jia-1758	EC	2002.83	120	Shanghai, China			27	unk	no
Enterobacter-2004-Mac-3083	EC	2000.08	365	Leon, Mexico			8	equip	yes	blood culture, intravenous fluid, parenteral nutrition
Enterobacter-2004-Tal-3092	EC	2002.92	31	Besançon cedex, France			14	HCW	no	5 outbreaks
Enterobacter-2003-Kub-1781	EC	1995	730	Sao Paulo, Brazil			42	unk	no
Enterobacter-2003-Gan-1413	EG	2000.83	30	Johor Bahru, Malaysia			11	HCW+equip	no	dextrose saline, and hands
Enterobacter-2003-Sel-1752	EC	2001.08	59	Atlanta, USA			5	equip	no	environmental exluded, HCW excluded, fluids excluded; suspected Ranitidine IV
Enterobacter-2003-Sal-1767	ESBL EC	2000.92	62	Madrid, Spain			10	unk	no
Enterobacter-2002-Gos-153	EA	2000.58	31	Niigata, Japan			4	equip	yes	contaminated stopcock connected to indwelling catheter (IV)
Enterobacter-2002-Kam-2741	MDREC	1997.75	304	Warsaw, Poland			16	unk	no
Enterobacter-2002-Kar-217	EC	1998.58	699	Thessaloniki, Greece			19	HCW	no
Enterobacter-2002-Liu-1786	MDREC	1996.75	182	Taichung, Taiwan			13	unk	yes	excluded environment, only one isolate from HCW hands
Enterobacter-2002-v D-224	EC	1999.92	150	Utrecht, The Netherlands			15	equip	yes	contaminated thermometer
Enterobacter-2001-Don-2381	EC	1999.92	121	Postbus, Amsterdam			26	equip	yes	contaminated rectal thermometers
Enterobacter-2001-Fer-215	EC	1997.42	60	Palma de Mallorca, Spain			3	unk	yes	excluded HCW
Enterobacter-2001-Juk-209	MDREC	1999.58	61				11	equip	yes	contaminated laryngoscope blades
Enterobacter-2001-Kni-362	EC	1997.75	31				15	env	yes	contaminated tap water, biofilms from piping system, and tea
Enterobacter-2001-van-184	ES	1998.42	61	Brussels, Belgium			12	food	yes	contaminated formula milk and unopened cans
Enterobacter-2000-Wan-185	EC	1996.5	91	Atlanta, USA			5	bio	yes	contaminated human albumin
Enterobacter-2000-Gon-132	EC + MDREA	1997.16	306				49	equip	yes	contaminated parenteral nutrition solutions
Enterobacter-2000-Pia-218	MDREA	1998.16	90	Montigny-le-Tilleul, Belgium			12	unk	no
Enterobacter-2000-Yu-175	MDREC	1996.42	245	Taichung, Taiwan			23	HCW+equip+food	yes	contamination of saline bottle used for heparin diluation, infant milk formula, HCW
Enterobacter-2000-Pet-1790	MDREC	1995.5	62	Washington, USA			22	equip	yes	contaminated equipment; not specificed
Enterobacter-2000-Tre-1800	EC	1995.42	30	Campinas, Brazil			11	equip	yes	contaminated parenteral nutrition solution
Enterobacter-1999-Har-996	EC	1996.92	62	Geneva, Switzerland			8	equip	no	possible contamination of multidose vials
Enterobacter-1999-Loi-2486	EA	1995.92	91	Shahdara, India			13	equip	yes	isolates from rubber tubing of suction machine
Enterobacter-1999-van-177	EC	1997.92	62	Nijmegen, The Netherlands			32	equip	yes	contaminated thermometers
Enterobacter-1998-Fin-157	CREC	1997.58	396	Linkoping, Sweden			15	HCW	no
Enterobacter-1998-Joc-131	EC	1995.42	183	Atlanta, USA			10	equip	yes	contaminated dialysis machines
Enterobacter-1998-van-208	EC	1996.66	61	Johannesburg, South Africa			9	equip	yes	contaminated Vamin amino acid cocktail solution stock bottle
Enterobacter-1998-Jal-289	MDRAE	1998.5	184	Brussels, Belgium			30	equip	yes	contaminated catheter, and heparin vial
Enterobacter-1997-Wen-1949	MDREH	1992.82	151	Philidelphia, USA			10	env	yes	contaminated isolette tops and doorknob
Enterobacter-1997-de-138	EA	1994.5	243	Brussels, Belgium			34	env	yes	inspiratory and exspiratory tubings of mechanical ventilators, water from the humidifiers, and rinse water used for tracheal aspiration cannulas.
Enterobacter-1997-Dav-141	EC	1994.83	212	Marseille, France			15	unk	no
Enterobacter-1996-Neu-149	MDREA	1993.66	273	Dijon, France			15	unk	no
Enterobacter-1996-Shi-134	MDREC	1995.5	153	Taichung, Taiwan			26	HCW	no
Enterobacter-1996-Wal-1952	EC + EA	1987.83	142	Malmo, Sweden			20	unk	no
Enterobacter-1996-Arp-194	MDREA	1993	304	Bordeaux, France			41	env	yes
Enterobacter-1995-Lac-1964	MDREC	1992.92	121	London, UK			5	env	yes	probe of the blood gas machine and the probe cover
Enterobacter-1995-Ver-1979	EC	1992.83	151	Nijmegen, The Netherlands			6	unk	no
Enterobacter-1995-Geo-207	MDREA		91	Houston, Texas			43	unk	no
Enterobacter-1994-Aco-200	EC	1990.58	822	London, UK			61	equip	yes	blood gas analyser
Enterobacter-1994-Gra-189	MDREC	1992.92	31	Saint-Etienne, France			10	PTP	no
Enterobacter-1994-Mir-1791	MDRE spp.	1990.66	30	Kayseri, Turkey			6	equip	yes	contaminated cotton swabs
Enterobacter-1993-Tho-136	EC	1989.16	61	Vellore, India			7	equip	yes	transducer head in-use
Enterobacter-1989-Sim-126	ES	1988.08	59	Tennessee, USA			4	equip+food	yes	infant formula and blender
Enterobacter-1989-Bie-1625	ES	1986.16	335	Reykjavik, Iceland			4	food	yes	powdered milk formula
Enterobacter-1988-Ver-148	EC	1986.33	31	Ghent, Belgium			5	equip	yes	parenteral nutrition production line
Enterobacter-1987-Mod-147	CREC	1985.42	122				12	unk	no
Enterobacter-1987-Ars-179	MDRES	1984.58	61				11	unk	no
Enterobacter-1983-And-195	MDREC	1978.16	426				34	HCW	no
Enterobacter-1979-May-192	EC	1976	366	Richmond, USA			75	HCW+env	yes	hydrotherapy area and from the hands of nursing personnel
suggestion that new category = fluids to separate from equipment - different survival characteristics; also medication? (usually fluids as well)	drugs are considered equipment as is parenteral nutrition
Enterobacter hormaechei
Enterobacter sakazakii
Enterbacter aerogenes
Enterobacter cloacae
Cephalosporin
Doxycycline

## Sheet: Hepatitis B Virus
Mathcode	Strain	Start of outbreak	Duration (days)	Country	Lat	Long	Cases (patient)	Transmission	Molecular Evidence	Comments
Hepatitis-2010-Cou-2864	HBV	2006.42	214	Oak Park, USA			8	equip	yes	abstract: seven of 21 residents (33.3%) receiving fingerstick blood glucose monitoring had evidence of recent HBV infection.
Hepatitis-2009-Pou-2602	HBV	2004.5	1095	Leuven, Belgium			42	equip	yes	suspected multiple use syringe/needle; All HBV genotype A strains from the patients are nearly identical
Hepatitis-2007-Szo-2616	HBV	2001	1185	Budapest, Hungary			29	unk	no
Hepatitis-2007-Ram-2731	HBV	1995.92	90	London, UK			2	HCW	yes	all genotype E and patients of the same HCWs
Hepatitis-2007-Har-2650	HBV	2001.92	700	London, UK			4	unk	no	suspected glove contamination during surgery
Hepatitis-2006-Dre-2093	HBV	2001.25	2001.12	Hannover, Germany			17	unk	no	suspected alcohol dispenser, swabs, gloves
Hepatitis-2006-Bra-2166	HBV	2001.92	31	Apartado, Spain			3	unk	no
Hepatitis-2006-Ino-3007	HBV		152	Honshu, Japan			7	unk	no
Hepatitis-2006-ROS-2455	HBV	1984.5	3620	Paris, France			86	PTP	yes	Patient-to-patient transmission during TEB sessions was demonstrated by the virological and the case-control studies. This transmission occurred without evidence of blood contact through vials or devices. There is strong evidence that this transmission may be due to the spread of infective blood droplets on the environmental surfaces and the material during the TEB procedure.
Hepatitis-2005-De-1922	HBV	2002.92	121	Antwerp, Belgium			5	equip	yes	suspected blood contaminated platform of the shared finger-stick device; Diabetic patients who were exposed to a shared finger-stick device for blood sampling were 10.7 times more likely to contract an acute HBV infection (RR 10.7; 95% CI 1.3-91.3)
Hepatitis-2005-Cen-1734	HBV	2003.42	61	USA			11	equip	yes	contaminated glucometer for blood glucose monitoring
Hepatitis-2005-Cen-1732	HBV	2003.42	214	USA			15	equip	yes	contaminated glucometer for blood glucose monitoring
Hepatitis-2005-Cen-1733	HBV	2003.33	276	USA			8	equip	yes	contaminated glucometer for blood glucose monitoring
Hepatitis-2005-Sam-1916	HBV	2000.08	758	Atlanta, USA			38	drug	yes	contaminated medication with blood
Hepatitis-2004-Mis-1680	HBV		30	Parma, Italy			6	drug	yes	suspected heparin solution
Hepatitis-2004-Com-2877	HBV	1999.5	1157	Oklahoma City, USA			31	equip	yes	same syringe used for all patients
Hepatitis-2003-Cen-1817	HBV	2001	365	New York, USA			18	equip	no	suspected contamianted syringe
Hepatitis-2003-Man-2131	HBV	1996.42	214	São Paulo, Brazil			29	unk	no
Hepatitis-2003-Iga-2013	HBV	1999.08	120	Takasago, Japan			6	PTP	yes	All five patients had hepatitis B surface antigen (HBsAg) genotype C
Hepatitis-2002-Kha-496	HBV	1999.5	184	Atlanta, USA			7	equip	yes	insulin injections or use of disposable fingerstick device
Hepatitis-2002-Spi-1363	HBV	1995.42	1368	Amsterdam, The Netherlands			28	HCW	yes	abstract: from the surgeon
Hepatitis-2001-Lew-835	HBV	1996.92	274	Rio de Janeiro, Brazil			28	PTP	no
Hepatitis-2000-Mol-1787	HBV	1999.08	181	Aberdeen,UK			2	HCW	yes	abstract: during coronary bypass surgery from an HBV positive surgeon
Hepatitis-2000-De-483	HBV	1996.17	579	Rio de Janeiro, Brazil			18	PTP	yes	same RFLP pattern
Hepatitis-2000-Pet-868	HBV	1997.92	90	Rome, Italy			11	PTP+equip	no	Shared multidose vials (heparin, lidocaine); unrelated cases
Hepatitis-2000-Web-466	HBV	1997	424	London, UK			30	drug	yes	suspected contaminated saline; 30 (91%) showed complete nucleotide identity in the DNA segments derived from the surface and core genes
Hepatitis-2000-DeC-482	HBV	1996.5	304	Rio de Janeiro, Brazil			14	PTP	yes	same strain
Hepatitis-2000-Joh-836	HBV	1991	1856	Toronto, Canada			75	HCW+equip	yes	infected technician via subdermal electrodes
Hepatitis-1999-Kid-473	HBV	1997	365	Lund, Sweden			2	equip	no	suspected contaminated Multiple-dose vials of local anaesthetic injections
Hepatitis-1999-Hut-471	HBV	1995.92	151	Atlanta, USA			6	equip	no	suspected contaminated multidose medication vials or shared supplies.
Hepatitis-1999-Wal-2033	HBV	1990.58	699	London, UK			5	HCW	yes	strains of virus from the acupuncturist and two of the five patients for whom it was possible to perform the test were indistinguishable
Hepatitis-1998-Sun-1793	HBV	1996.5	31	Uxbridge, UK			1	HCW	yes	during orthopaedic surgery (hip hemiarthroplasty) from positive surgeon
Hepatitis-1998-Qua-924	HBV	1996.42	92	New York, USA			8	equip	yes	suspected: Lancet caps have been contaminated by blood on a glove; all 4 patients were infected with the same viral subtype (adw2). Diabetes mellitus and fingerstick monitoring were associated with illness (P <0.001)
Hepatitis-1998-Qua-923	HBV	1995.83	365	New York, USA			8	equip	yes	suspected: Lancet caps have been contaminated by blood on a glove; all 4 patients were infected with the same viral subtype (adw2). Diabetes mellitus and fingerstick monitoring were associated with illness (P <0.001)
Hepatitis-1998-Sim-480	HBV	1997.75	151	Italy			10	unk	no
Hepatitis-1997-Pur-2514	HBV	1996.33	31	USA			3	equip	no	suspected spring-loaded fingerstick devices
Hepatitis-1997-Pur-2513	HBV	1996	90	USA			9	equip	no	suspected spring-loaded fingerstick devices
Hepatitis-1997-Har-590	HBV	1994.42	30	South Africa			52	unk	yes	HCW ruled out
Hepatitis-1997-Har-592	HBV	1993	365	South Africa			8	HCW	no
Hepatitis-1996-Cen-503	HBV	1994.42	92	USA			13	HCW+equip	no
Hepatitis-1996-Cen-502	HBV	1994.42	92	USA			4	HCW+equip	no
Hepatitis-1996-Cen-501	HBV	1994.42	91	USA			8	HCW+equip	no
Hepatitis-1996-Cen-500	HBV	1994.42	61	USA			15	HCW+equip	no
Hepatitis-1996-Har-874	HBV	1991.58	365	Atlanta, USA			19	unk	yes
Hepatitis-1996-Cen-513	HBV	1994.17	122	USA			2	HCW	no
Hepatitis-1995-Tan-524	HBV	1994.67	61	Tokyo, Japan			6	unk	no
Hepatitis-1995-Ted-918	HBV	1992.17	61	London, UK			6	drug	yes	contaminated Bone marrow or peripheral-blood stem cells transplantation (cytopreservation storage leaked); HBsAg, and HBV DNA with sequences identical
Hepatitis-1995-Rol-824	HBV	1992	90	Sweden			4	unk	no
Hepatitis-1994-Dre-489	HBV	1986.17	1674	Hannover,Germany			63	equip	yes	forceps
Hepatitis-1993-Kon-578	HBV	1883.58	914	Aichi-Ken, Japan			31	HCW	yes	sequences of nine patients were the same as that of a nursing assistant
Hepatitis-1992-Pre-962	HBV	1988.08	273	Leicester, UK			17	HCW	no
Hepatitis-1992-Pol-955	HBV	1989.42	274	Atlanta, USA			27	equip	yes	Percutaneous transmission by spring-loaded lancet of finger-stick device; dose-response relation was observed between the number of finger sticks received and the frequency of hepatitis B (P = 0.002)
Hepatitis-1991-van-821	HBV	1987.83	92	The Netherlands			79	equip	yes	contaminated IVF medium
Hepatitis-1991-Hov-594	HBV	1989.17	61	Helsinki, Finland			11	unk	no
Hepatitis-1990-Dou-576	HBV	1986	881	France			18	equip	no
Hepatitis-1990-Bau-2553	HBV	1989.17	396	USA			27	equip	no	blood sampling device
Hepatitis-1990-Can-584	HBV	1984	699	Atlanta			57	equip	no	suspected contaminated jet injectors
Hepatitis-1989-Wel-752	HBV	1987.25	153	London			22	HCW	yes	Inoculation during deep pelvic surgery from positive surgeon
Hepatitis-1989-Ore-838	HBV	1986.42	30	Haifa, Israel			6	HCW+equip	no	suspected via reused syringe
Hepatitis-1987-Ano-762	HBV	1976	1248	UK			9	unk	no
Hepatitis-1987-Ano-914	HBV	1987.08	28	Canada			2	equip	yes	contamination of the needles used to inject insulin
Hepatitis-1986-Let-823	HBV	1983.92	304	USA			6	HCW	yes	positive surgeon
Hepatitis-1986-Sha-809	HBV	1984.25	306	USA			15	HCW	no	Microlesions from vigorous hand scrubbing may have allowed transmission.
Hepatitis-1983-Alt-881	HBV	1981.58	31	USA			11	HCW+drug	yes	all cases used a multiple-dose vial of local anesthetic (bupivacaine), compared to 58% of controls (p = 0.03);Ten of eleven susceptible patients (those negative for antibody to HBsAg) who subsequently used bupivacaine and received dialysis seroconverted to HBsAg-positive, giving an attack rate of 91%
Hepatitis-1982-Rei-773	HBV	1978.83	304	USA			33	HCW	yes	oral surgeon cuts; all four subtypable patients demonstrated both d and y reactivity
Hepatitis-1982-Cou-796	HBV	1979.58	31	The Netherlands			3	HCW	yes	surgeon for all three patients
Hepatitis-1982-Cou-795	HBV	1979	1095	The Netherlands			11	HCW	yes	technician with bleeding warts and assited all 6 operations (significant)
Hepatitis-1982-Car-766	HBV	1979	396	USA			4	equip	no
Hepatitis-1981-Hae-800	HBV	1978.08	59	Norway			5	HCW	yes
Hepatitis-1981-Goo-753	HBV	1980.17	214	Seattle, USA			9	unk	no
Hepatitis-1981-Had-545	HBV	1978.25	183	USA			6	HCW+equip	no
Hepatitis-1980-Ano-763	HBV	1977.92	243	UK			8	HCW+equip	no
Hepatitis-1977-Rim-514	HBV	1971	1276	USA			55	HCW	yes	9/11 same
Hepatitis-1976-Sny-793	HBV	1974.83	122	USA			3	HCW+equip	no
Hepatitis-1976-Sny-942	HBV	1974	273	USA			40	HCW	no
Hepatitis-1976-Pat-751	HBV	1973.25	214	USA			26	equip	yes
Hepatitis-1975-Fit-771	HBV	1971.17	306	Ireland			38	unk	no
Hepatitis-1975-Cra-783	HBV	1973.83	212	UK			4	equip	yes	(p less than .01)
Hepatitis-1975-LaF-560	HBV	1972.58	184	USA			5	equip	no
Hepatitis-1974-Lev-760	HBV	1972.17	122	USA			13	HCW	no
Hepatitis-1972-Mye-797	HBV	1970.17	307	Israel			8	equip	no
Hepatitis-1971-Alm-922	HBV	1971.33	123	UK			6	unk	no
Hepatitis-1970-Kni-765	HBV	1969.25	214	UK			8	HCW+PTP	no
Hepatitis-1969-Lon-954	HBV	1967.67	426	USA			9	unk	no
Hepatitis-1967-Jon-802	HBV	1966.17	337	UK			4	equip	no
									MOLECULAR evidence statistical OR same genotype as source
									not all cases indicated that they ruled out factors like drug abuse, sexual contact, but seroactivity months or years later
									epi evidence P<< 0.05 or more than 80% correlation
					0.818182

## Sheet: Hepatitis C Virus
Matchcode	Strain	Start of outbreak	Duration (days)	Country	Lat	Long	Cases (patient)	Transmission	Molecular Evidence	Comments
Hepatitis-2010-Lan-2945	HCV	2005.5	92	Rome, Italy			13	drug	yes	multi-dose heparin contamination
Hepatitis-2010-Fis-2870	HCV	2007.5	92	USA			8	equip	yes	reused syringes
Hepatitis-2010-Gon-2820	HCV	2005.92	31	València, Spain			2	equip	no
Hepatitis-2009-Mai-2601	HCV	2000.17	2861	Omaha, NE, USA			64	drug	yes	database: intravenous contaminated saline
Hepatitis-2008-Spa-2596	HCV	2003.25	214	Rome, Italy			4	equip	no	dialysis equipment suspected
Hepatitis-2008-Pan-2806	HCV	200457	122	Barcelona, Spain			4	HCW	yes	Viral molecular analysis showed identity between isolates from cases with acute and chronic hepatitis C.
Hepatitis-2008-Lab-2524	HCV	2007.5	184	Nevada, USA			6	equip	yes	reused syringes
Hepatitis-2007-PEK-2434	HCV	2004	31	Stara Zagora, Bulgaria			6	equip	no	suspected reused syringes
Hepatitis-2007-She-3022	HCV	2001.58	761	Beer Sheva, Israel			33	HCW	yes	anesthesiologist
Hepatitis-2007-Eng-2622	HCV	2002	1246	Parana State, Brazil			32	unk	no
Hepatitis-2007-Hma-3107	HCV	2001.83	212	Tunisia			4	equip	no
Hepatitis-2007-deL-2375	HCV	1970	7300	Pessac, France			196	HCW+equip	yes	contaminated intravenous sclerotherapy agent ampoules
Hepatitis-2006-Pat-2370	HCV	2004.75	31	USA			16	drug	yes	All patients received radiopharmaceutical injections drawn from a single pharmacy vial 1 with contaminated blood; 97.8%-98.5% similarity
Hepatitis-2005-Ish-1844	HCV	2000.92	304	Fukaya, Japan			11	drug	no	Transmission may have occurred via parenteral medical procedures; HCV isolates were divided into three major groups using phylogenetic tree analysis.
Hepatitis-2005-Cas-1860	HCV	2001.33	153	Spain			18	unk	no
Hepatitis-2005-deO-2753	HCV	2000.17	518	USA			99	equip	yes	disposable syringe reuse and contamination of shared saline bags
Hepatitis-2005-Bra-1843	HCV	2002.17	92	Spain.			9	unk	no
Hepatitis-2005-Fau-1918	HCV	2001.17	31	Rome, Italy			6	equip	no
Hepatitis-2005-Wie-2024	HCV	1978.58	243	East Germany			1833	bio	no	After application of the contaminated anti-D, 93% of the recipients developed an acute hepatitis C
Hepatitis-2005-Sav-1917	HCV	2001	396	Lyon, France			22	HCW+equip	no	connection to dialysis machine increased risk
Hepatitis-2005-Ger-1915	HCV	2001.83	30	Paris, France			4	equip	yes	Molecular characterization revealed close homology between viruses; multidose vials and multi-use syringes
Hepatitis-2004-Spa-1542	HCV	1992	3285	Rome, Italy			5	equip	yes	suspected intravenous catheters; All children, but not the health care worker, showed genotype 3a
Hepatitis-2004-Fur-2850	HCV	2000.67	31	Fukuoka, Japan			5	drug	yes	suspected shared heparin source; All AH-C patients had the same sequencing of the 6 variations in the region with the only other patient
Hepatitis-2003-Kra-1336	HCV	1998.83	92	Florida, USA			5	drug	no	suspected contaminated saline
Hepatitis-2003-Kra-2851	HCV	1998.83	30	USA.			3	drug	no	suspected blood contaminated saline
Hepatitis-2003-Hma-3111	HCV	2001.83	212	Tunisia			2	HCW	no	6 variable genotypes
Hepatitis-2003-Ans-2053	HCV	1996.33	304	Trieste, Italy			26	equip	yes	suspected blood contaminated equipment
Hepatitis-2003-Tal-1925	HCV	1999	31	Melbourne, Australia			3	drug	yes	intravenous anesthetic ampoules; the two putative source patients and the three recipient patients demonstrated a high degree of relatedness respectively
Hepatitis-2003-Tal-1924	HCV	1996.67	30	Melbourne, Australia			2	equip	yes	shared needles, highly related strains among shared patients
Hepatitis-2003-Cen-1816	HCV	2001	365	USA			20	drug	no	likely contamination of multiple-dose anesthesia medication vials
Hepatitis-2003-Jan-1415	HCV		913	Poland			82	PTP	no	most likely due to horizontal transmission via salive and urine
Hepatitis-2002-Kok-1919	HCV	2000.17	31	Hamamatsu, Japan			11	equip+drug	yes	probably occurred via shared contaminated heparin-saline solutions and shared needles; Sequencing of the HCV-E1 region (411-bp) and phylogenetic-tree analysis showed near identity between HCV isolates derived from these patients and a haemodialysis patient who was known to be HCV-positive
Hepatitis-2002-Bru-1663	HCV	2000.5	30	Barcelona, Spain			10	drug	yes	phylogenetic analysis indicated 10 patients except 2 had related strain; accidental contamination of a multidose heparin solution with blood from an unrecognized HCV carrier was identified as the source of this nosocomial outbreak of hepatitis C.
Hepatitis-2002-Lag-2011	HCV	2000.25	30	Sweden			3	drug	no	contamination of a multidose vial of saline used for the flushing of intravenous catheters
Hepatitis-2002-Del-2852	HCV	1994	942	France			9	equip	yes	HCV seroconversion was associated with the number of hemodialysis sessions undergone on a machine shared with (odds ratio [OR] per additional session; two groups of identical isolates similar to those of two patients infected before admission to the unit
Hepatitis-2002-Lar-1853	HCV	1995.08	181	Ospedale San Paolo, Italy			16	unk	no
Hepatitis-2002-Sil-1550	HCV	1997.33	396	Pavia, Italy			13	unk	no
Hepatitis-2002-Hal-832	HCV	1998.42	730	Marseille, France			4	PTP	yes	newly infected patients were found to be identical to sequences of samples from previously recorded anti-HCV-positive original patients,
Hepatitis-2002-Del-830	HCV	1994	1307	Paris, France			9	HCW+equip	yes	Contaminated hemodialysis machine; lack of change gloves between patients; two groups of identical isolates similar to those of two patients infected before admission to the unit.
Hepatitis-2001-Des-469	HCV	1986	1095	Saint-Maurice, France			22	equip	no	Shared disposable platform of spring-loaded finger-stick device;phylogenetic analysis showed a close homology by sequencing of NS5b and E2/HVR regions.
Hepatitis-2001-Mas-460	HCV	1998	31	Reggio Emilia, Italy			5	equip	yes	Possible blood reflux in peripheral venous catheter (without antireflux valve) during blood pressure monitoring; possible transmission of multidose vial through contaminated syringe; close homology between the viral isolates from the source and those from the outbreak patients that was higher than that observed between the viral isolates
Hepatitis-2001-Kno-459	HCV	1996.5	488	Reggio Emilia, Italy			9	unk	no
Hepatitis-2001-deO-550	HCV	1993.75	273	Rio de Janeiro, Brazil			8	unk	no	retrospective epidemiological analysis excluded blood transfusion, intravenous drug use, needle stick injuries, sexual contact.
Hepatitis-2001-Mus-825	HCV	2000	485	USA			9	unk	no
Hepatitis-2001-Sag-2008	HCV	1992.17	457	Ottawa, Canada			5	equip	yes	Transmission occurred via intravenous cannulae. The use of the same syringe to flush the cannulae of different volunteers was reported; 6% homology among strains; HCW excluded
Hepatitis-2000-Les-558	HCV	1997	730	CHU La Grave, France			3	HCW	no	HCW suggested; no phylogenetic analysis
Hepatitis-2000-Ros-264	HCV	1998.5	123	Essen, Germany			1	HCW	no	suggested Anesthesiologist's assistant
Hepatitis-2000-Gre-818	HCV	1997	273	Göttingen, Germany			16	unk	no
Hepatitis-2000-Aba-816	HCV	1995.08	668	Izmir, Turkey			4	env	yes	lack of environmental decontamination between two haemodialysis sessions were probably the causes; three patients were infected with the same HCV type 2a strain
Hepatitis-1999-Duc-481	HCV	1994.08	212	London,UK			1	HCW	yes	surgeon and first assistant and patients were infected with HCV of the same genotype
Hepatitis-1999-Kat-464	HCV	1992.5	488	Athens , Greece			6	PTP	yes	all incident cases were classified as 4c/d
Hepatitis-1999-Izo-474	HCV	1994.33	365	Toulouse, France			11	env	no	phylogenetic analysis indicated clustering of most of the cases of de novo infections; suggested Blood contamination of surfaces and instruments together with insufficient infection control procedures
Hepatitis-1999-Law-2026	HCV	1977.25	579	Dublin, Ireland			828	bio	yes	likely 12 batches of contaminated anti-D immunoglobulin derived from plasma that was obtained from one single HCV donor; It has been demonstrated that HCV-infected plasma derived from batches of anti-D showing levels of viral genome in excess of 10(4) genomes per millilitre led to infection of up to 60% of recipient
Hepatitis-1999-Wid-606	HCV	1993.33	610	Malmö, Sweden			10	equip	yes	Multidose vials used for flushing or treatment had been contaminated during periods of overlapping treatment; Sequencing of HVR1 revealed three related strains
Hepatitis-1999-Wid-598	HCV	1990.83	181	Malmö, Sweden			10	equip	yes
Hepatitis-1999-Smi-2018	HCV	1991	1460	Ireland			19	drug	no	Contaminated batches of anti-D immunoglobulin; 19 of whom were infected with genotype 3a virus shown by phylogenetic analysis of the NS5B gene to be closely related
Hepatitis-1998-Rie-487	HCV	1996.5	123	Germany			21	PTP	no	saliva
Hepatitis-1998-Le-549	HCV	1995.67	242	CHU Bretonneau, France			6	equip	yes	probably lack of dialysis machine sterilization; originated from a single source of infection
Hepatitis-1997-Sch-754	HCV	1994.17	245	Huddinge, Sweden			3	HCW	no
Hepatitis-1997-Bro-910	HCV	1995.42	30	UK			3	equip	no	suggested colonoscope
Hepatitis-1997-McL-518	HCV	1994	31	Glasgow, UK			4	env	no	suggested via blood spillage in ward
Hepatitis-1996-de-755	HCV	1994.92	31	France			4	equip	yes	suggested dialysis machine
Hepatitis-1996-Kno-774	HCV	1993.75	92	Sydney, Australia			5	equip	no	Respiratory secretions into the reusable part of anaesthetic breath tubing (laryngeal mask) facilitated by lack of in-line filter and failure of disinfection.
Hepatitis-1996-Est-494	HCV	1989	1733	Barcelona, Spain			5	HCW	yes	surgeon; genetic analysis
Hepatitis-1996-Stu-826	HCV	1992	304	Gent, Belgium			25	unk	no
Hepatitis-1996-Hea-577	HCV	1993.92	151	Oxford, England			30	bio	no	contaminated batch of anti-HCV antibody-screened intravenous Ig
Hepatitis-1996-Gab-1926	HCV	1995.42	30	Germany			2	drug	no	by ozone enrichment of autologous blood.
Hepatitis-1996-Jon-781	HCV	1993.67	181	Boston, MA 02115, USA			21	bio	no	Intravenous immunoglobulin
Hepatitis-1995-All-1929	HCV	1990	1460	Stockholm, Sweden			37	PTP	no
Hepatitis-1995-McC-917	HCV	1984	365	UK			4	bio	no	All patients had been transplanted during an 8-day period.
Hepatitis-1995-Oku-952	HCV	1992.75	242	Chiba, Japan			5	HCW	no	weak: myb nurse's gloves
Hepatitis-1994-All-953	HCV	1991.83	457	Stockholm, Sweden			5	env	no	weak: env suggested
Hepatitis-1992-Niu-553	HCV	1987	669	USA			11	HCW	no	weak: lack of hand washing/glove use
Hepatitis-1991-Alm-801	HCV	1988.83	151	Sweden			5	HCW+equip	no	weak: suggested
Hepatitis-1990-Las-587	HCV	1982.92	62	Warsaw, Poland			12	bio	no	Probably fault in plasmapheresis procedure
Hepatitis-1990-Ger-798	HCV	1984.75	243	Phoenix, USA			27	drug	yes	Transfusion of infected brand of factor IX complex; strong statistical evidence
Hepatitis-1986-Wei-761	HCV	1981.67	760	Sweden			4	bio	no	Intravenous gammaglobulins
Hepatitis-1985-Mus-465	HCV	1977.92	274	Austria			30	equip	no	Strong: Leaking disposable plastic bags (no closed system) used for centrifuging blood and reinfusing erythrocytes.
Hepatitis-1983-Git-920	HCV	1980.5	184	USA.			30	unk	no
Hepatitis-1976-Wei-579	HCV	1973.5	62	USA.			11	equip	no	Blood reflux from index patient contaminating venous pressure gauge.
Hepatitis-1975-Cra-785	HCV	1973.83	212	UK			7	bio	no	Transfusion of one or more bottles of batch factor-VIII concentrate.
Hepatitis-1974-Mey-827	HCV	1972.83	61	USA			9	drug	no	Non-sterile water for balancing centrifuge buckets could flow over the blood bags during centrifugation and contaminate previously opened portals of blood bag set
Hepatitis-1972-Col-543	HCV	1968.83	791	UK			28	unk	no	not renal transplantation
Hepatitis-1972-Gar-807	HCV	1969.33	92	USA			11	HCW	no	infected nurse
Hepatitis-1968-Eas-951	HCV	1966.58	304	UK			14	bio	no	possibly blood transfusions
										all checked
								molecular evidence designated yes if phylogenetic analysis and authors mentioned in the abstract that a great similarity in strain among the outbreak and suggested the possible route of transmission as the cause.
								transmission route was also designated sometimes via statistically significant epidemiological data correlating route to outbreak
								maybe if HCW, then molecular evidence needed
								if strong suggested equipment, no evidence required?
								drug classification does not includes all biologics (cells, tissues, antibodies)
								biologic classification separate bc primary prevalance; and much less likelihood of contraction from blood contaminated drug than from biologic directly
								post hospital release or previously undetected HBV, HCV could have occurred due to drug abuse, tattos, sexual history
								bc serotype may become active up to months after ocntraction
								CONCERNS: contaminated saline (from blood) would be biologic or drug?

[truncated: 5 more sheets: Streptococci, Salmonella, Legionella, Escherichia coli, Clostridium difficile]
